# Supplementary material for: A nitrite-oxidising bacterium constitutively consumes atmospheric hydrogen
Source: ISME J. 2022 Jun 25;16(9):2213–9. doi: 10.1038/s41396-022-01265-0 (PMC9381531; doi:10.1038/s41396-022-01265-0)
Supplement: Supplementary file 2 — Supplementary Table S1 [file 41396_2022_1265_MOESM2_ESM.xlsx]

## Sheet: Table S1
Table S1. Differential protein expression analysis of N. moscoviensis grown under nitrite-deplete and nitrite-replete conditions in air. Also shown are global proteomic spectral counts and normalized spectral abundance (riBAQ) values.
												MS/MS spectral counts						Normalised spectral abundance (iBAQ)
Gene Name	Protein UniProtKB IDs	Annotation	Mol. weight [kDa]	Length (aa)	Log2 fold change	Fold change	p value	adjusted p value	significant	imputed	number of NAs	Nitrite-deplete in air 1	Nitrite-deplete in air 2	Nitrite-deplete in air 3	Nitrite-replete in air 1	Nitrite-replete in air 2	Nitrite-replete in air 3	Nitrite-deplete in air 1	Nitrite-deplete in air 2	Nitrite-deplete in air 3	Nitrite-replete in air 1	Nitrite-replete in air 2	Nitrite-replete in air 3
NITMOv2_3655	A0A0K2GHF5	Uncharacterized protein	28.679	265	0.213	1.1591	0.0255	0.0392	no	no	0	541	645	592	527	527	525	18871000000	20377000000	19763000000	21105000000	21185000000	18610000000
NITMOv2_4425	A0A0K2GIM6	Alginate_exp domain-containing protein	62.347	568	0.278	1.21251	0.0116	0.0203	no	no	0	537	584	571	419	420	477	13742000000	14980000000	16143000000	15823000000	15532000000	14918000000
groEL	A0A0K2G9S5	60 kDa chaperonin	58.328	545	0.135	1.09809	0.0535	0.0747	no	no	0	1093	1145	1253	1592	1558	1438	11812000000	12279000000	12486000000	15593000000	15611000000	13259000000
hupB.1	A0A0K2GIF8	DNA-binding protein HU-beta	10.363	96	0.0835	1.05959	0.324	0.366	no	no	0	113	170	155	143	126	118	10701000000	11249000000	11801000000	15060000000	10307000000	8857700000
IDH	A0A0K2GFJ5	Isocitrate dehydrogenase [NAD] catalytic subunit 5, mitochondrial	37.011	337	1.06	2.08493	1.22e-06	3.15e-05	yes	no	0	419	451	432	255	251	253	9090700000	9380600000	9755300000	5969300000	5848000000	5168500000
NITMOv2_4557	A0A0K2GJ23	Orotate phosphoribosyltransferase (Modular protein)	17.343	169	0.346	1.27103	0.187	0.224	no	no	0	39	68	45	13	16	20	8610300000	8740200000	8624600000	8775300000	8436200000	7296700000
rbr.1	A0A0K2GJA4	Rubrerythrin	15.609	141	0.491	1.40542	0.000963	0.00273	no	no	0	82	88	92	92	88	86	8069800000	8168300000	8342100000	9303900000	8644500000	7255900000
bcp2	A0A0K2GIB3	Peroxiredoxin	17.592	156	0.459	1.37459	0.000244	0.00101	no	no	0	103	104	101	96	94	90	7524500000	7757600000	8157400000	8117800000	7734500000	6617900000
groS	A0A0K2GAU8	10 kDa chaperonin	10.935	99	0.297	1.22859	0.0117	0.0204	no	no	0	81	88	81	62	65	59	7289700000	7465100000	7346800000	8307300000	7852900000	7058200000
bcp3	A0A0K2GCR5	Peroxiredoxin	23.587	211	0.577	1.49174	0.000252	0.00103	no	no	0	175	175	150	141	123	116	6505900000	7002500000	6604000000	6296200000	6035100000	5044600000
NITMOv2_4533	A0A0K2GJX9	Putative Nitrite oxidoreductase, beta subunit	49.888	429	-1.03	-2.04202	3.32e-05	0.000266	yes	no	0	325	351	344	545	520	606	5496600000	5896500000	6137200000	14399000000	13680000000	13977000000
NITMOv2_4538	A0A0K2GJY5	Putative Nitrite oxidoreductase, alpha subunit	131.83	1145	-1.03	-2.04202	4.93e-05	0.000348	yes	no	0	782	833	823	1417	1359	1566	5021700000	5489300000	5485900000	13268000000	12365000000	12888000000
NITMOv2_3685	A0A0K2GHH6	Putative Monoheme cytochrome c	15.99	149	0.428	1.34537	0.00492	0.00981	no	no	0	88	87	92	74	87	78	4985100000	5274600000	4869900000	5131800000	5425900000	4054300000
NITMOv2_3003	A0A0K2GEN6	Nitrogen regulatory protein P-II	11.086	98	0.654	1.57352	0.000173	0.000793	no	no	0	90	96	75	47	41	43	4949500000	5215300000	5262900000	4496700000	4206400000	3264100000
NITMOv2_3763	A0A0K2GH25	Uncharacterized protein	22.251	210	0.574	1.48865	0.000188	0.000831	no	no	0	70	76	72	56	62	62	4916900000	5353300000	5178000000	4794400000	4786600000	3991500000
NITMOv2_3624	A0A0K2GGE5	Putative Nitrite oxidoreductase, membrane subunit	34.243	316	-1.11	-2.15846	5.09e-05	0.000355	yes	no	0	187	204	224	315	339	354	4621100000	5102000000	5565900000	14418000000	13632000000	14054000000
NITMOv2_1768	A0A0K2GB67	Uncharacterized protein	25.912	248	-1.18	-2.26577	2.84e-05	0.000237	yes	no	0	116	133	138	259	289	290	4094100000	4620600000	4795900000	13580000000	15239000000	14768000000
NITMOv2_3292	A0A0K2GFE6	Isocitrate dehydrogenase (NADP(+))	13.507	117	1.3	2.46229	1.51e-06	3.61e-05	yes	no	0	64	67	85	68	73	77	4064700000	4105900000	4309700000	2409800000	2204700000	1920200000
NITMOv2_4492	A0A0K2GIV1	Uncharacterized protein	16.948	159	-1.2	-2.2974	6.82e-05	0.000434	yes	no	0	62	67	74	150	151	157	4046200000	4221400000	4449900000	14377000000	14348000000	14069000000
rbpA.1	A0A0K2GGK5	Putative RNA-binding protein RbpA	10.147	99	-0.393	-1.31312	0.033	0.049	no	no	0	65	94	104	85	85	85	3729700000	4734000000	5520500000	7890500000	7300900000	6546500000
NITMOv2_4475	A0A0K2GIZ3	Uncharacterized protein	23.354	218	-1	-2	8.68e-05	0.000513	yes	no	0	181	181	162	261	272	283	3454100000	3609100000	3596900000	10266000000	9395800000	9407800000
NITMOv2_2966	A0A0K2GEJ0	Isocitrate dehydrogenase (NADP(+))	13.296	116	0.997	1.99585	5.91e-06	8.24e-05	no	no	0	177	188	206	132	127	123	3448900000	3636800000	4665300000	2638600000	2756300000	2510100000
rbpF	A0A0K2GHG7	Putative RNA-binding protein RbpF	11.195	110	-0.933	-1.90924	1.06e-05	0.000124	no	no	0	34	41	44	71	65	68	3440100000	3853200000	4097900000	9366100000	8330400000	7592800000
NITMOv2_4091	A0A0K2GHP0	Putative Response regulator, CheY-like	16.041	144	4.15	17.7531	1.51e-08	3.4e-06	yes	no	0	129	138	141	25	24	23	3204000000	3531500000	3673300000	325170000	283160000	228200000
NITMOv2_4476	A0A0K2GIT2	Uncharacterized protein	17.752	169	-1.27	-2.41162	6.56e-06	8.94e-05	yes	no	0	42	43	53	96	89	104	2966300000	3136500000	3323700000	10028000000	9079900000	9393800000
tufB	A0A0K2G9S8	Elongation factor Tu	43.714	401	-0.532	-1.44593	0.00161	0.00408	no	no	0	203	215	247	347	341	325	2775100000	2990700000	3232600000	5456600000	4915700000	4099800000
modA	A0A0K2GAR7	Molybdate ABC transporter, periplasmic binding protein	27.524	257	0.985	1.97931	3.76e-05	0.000287	no	no	0	93	89	85	60	60	58	2759800000	2884700000	2807000000	2210400000	1976000000	1523200000
smbP	A0A0K2GGB0	Metal-binding protein SmbP	11.803	115	1.1	2.14355	2.16e-05	0.000199	yes	no	0	59	56	58	51	48	40	2497000000	2706100000	2416400000	2095200000	2207400000	1801500000
NITMOv2_0132	A0A0K2G7I8	FGE-sulfatase domain-containing protein	35.065	321	0.486	1.40056	0.000506	0.00171	no	no	0	159	164	172	124	137	133	2345400000	2475100000	2478400000	2147700000	2229300000	1983600000
NITMOv2_0141	A0A0K2G6I2	PDZ domain-containing protein	15.155	150	0.814	1.75808	0.000156	0.000754	no	no	0	45	42	35	28	36	28	2255200000	2440100000	2296900000	2011400000	1816400000	1442600000
NITMOv2_3174	A0A0K2GF39	Uncharacterized protein	9.9944	89	0.653	1.57243	4.58e-05	0.000328	no	no	0	29	28	27	24	23	24	2252900000	2481000000	2500800000	2372300000	2242300000	1775800000
idh	A0A0K2G8E9	Isocitrate dehydrogenase [NADP]	81.549	743	0.221	1.16554	0.0145	0.0244	no	no	0	392	426	417	414	421	392	2136700000	2311800000	2355800000	2924900000	2789900000	2300500000
NITMOv2_0909	A0A0K2G8Q7	Uncharacterized protein	16.123	149	1.04	2.05623	6.3e-05	0.000412	yes	no	0	52	60	56	36	38	39	2095900000	2212200000	2065700000	1357300000	1288200000	1091200000
NITMOv2_0731	A0A0K2G980	Putative Cytochrome c	19.55	182	0.454	1.36983	0.000504	0.00171	no	no	0	47	50	50	33	38	41	2067500000	2246600000	2066000000	1773900000	1863300000	1669400000
glnA	A0A0K2G9R8	Glutamine synthetase	52.98	469	0.171	1.12584	0.0371	0.0542	no	no	0	150	150	196	228	213	196	2060900000	2218500000	2259200000	2746700000	2483600000	2006800000
NITMOv2_4530	A0A0K2GJ77	Copper-containing nitrite reductase	36.449	329	-1.57	-2.96905	9.29e-07	2.93e-05	yes	no	0	91	95	101	223	213	221	2053300000	2227600000	2259100000	8523700000	8337500000	7214800000
NITMOv2_2089	A0A0K2GC20	Heat shock protein, Hsp20 family	16.999	148	2.53	5.77572	3.3e-07	1.46e-05	yes	no	0	44	46	57	18	19	15	2005600000	1858200000	2370000000	444920000	442020000	315150000
hupB	A0A0K2G735	HU, DNA-binding transcriptional regulator, beta subunit	9.436	90	-0.997	-1.99585	7.88e-06	0.000101	no	no	0	32	34	32	46	43	52	1990300000	2201800000	2310800000	5911300000	5669100000	5104200000
NITMOv2_3764	A0A0K2GGR9	PepSY domain-containing protein	12.388	117	0.859	1.81378	7.98e-05	0.000485	no	no	0	18	21	20	18	13	12	1976200000	2176600000	2133100000	1445700000	1312000000	1034200000
icd	A0A0K2GFQ1	Isocitrate dehydrogenase (NAD(+))	37.189	338	1.08	2.11404	1.75e-06	3.98e-05	yes	no	0	83	78	83	44	48	44	1973200000	2015500000	1886500000	1190500000	1206100000	992120000
fabI	A0A0K2G6S1	Enoyl-[acyl-carrier-protein] reductase [NADH]	27.612	259	0.112	1.08073	0.119	0.15	no	no	0	40	45	45	49	49	45	1914800000	2079800000	1914300000	1776500000	1771300000	1638300000
NITMOv2_4244	A0A0K2GJ08	Isochorismatase family protein	29.246	268	0.772	1.70764	9.51e-05	0.000541	no	no	0	104	108	137	119	104	103	1851400000	2121600000	2065600000	1955600000	1790800000	1434900000
NITMOv2_2298	A0A0K2GCW8	LysM domain-containing protein	24.26	218	0.765	1.69937	5.82e-05	0.00039	no	no	0	87	87	78	58	70	68	1683300000	1774600000	1733100000	1122900000	1313800000	1238300000
htrA	A0A0K2GGK4	Putative periplasmic serine endoprotease DegP-like	52.484	504	0.404	1.32317	0.00184	0.0045	no	no	0	138	130	144	132	126	123	1679600000	1673400000	2276500000	2583800000	2362300000	2033800000
NITMOv2_0430	A0A0K2G7B1	GYD family protein	11.313	101	1.06	2.08493	4.43e-06	7e-05	yes	no	0	21	20	24	19	17	17	1626300000	1799500000	1674500000	1181800000	1101400000	960760000
aclA	A0A0K2G940	ATP citrate lyase, alpha subunit	65.343	606	0.205	1.15269	0.025	0.0387	no	no	0	216	222	216	210	206	200	1609800000	1738600000	1738900000	1999500000	1942300000	1614400000
NITMOv2_2239	A0A0K2GCH1	Putative Regulator protein, AsnC family	8.6089	78	0.882	1.84293	6.47e-05	0.000419	no	no	0	27	38	32	20	21	26	1570100000	1664700000	1485600000	1120100000	1190900000	1016800000
NITMOv2_3932	A0A0K2GI74	Heat shock protein, Hsp20 family	17.901	157	3.01	8.05564	6.69e-08	7.15e-06	yes	no	0	54	44	60	14	11	13	1555800000	1998000000	2729500000	391290000	324770000	320020000
atpD	A0A0K2G7Z8	ATP synthase subunit beta	52.336	480	-0.287	-1.2201	0.00213	0.00508	no	no	0	198	196	226	244	240	236	1447700000	1555200000	1601700000	2466300000	2395200000	1979700000
NITMOv2_2049	A0A0K2GBY7	Putative Murein lipoprotein (Modular protein)	14.666	135	0.493	1.40737	0.000184	0.000822	no	no	0	19	20	18	16	19	18	1403600000	1525600000	1702200000	1425200000	1516800000	1300500000
rbr	A0A0K2GF07	Rubrerythrin	15.701	141	0.665	1.58557	0.000122	0.000637	no	no	0	44	48	47	46	46	41	1402100000	1538300000	1518300000	1334700000	1383300000	1113200000
NITMOv2_1100	A0A0K2G985	Uncharacterized protein	7.1031	58	0.917	1.88818	0.0607	0.0832	no	no	0	18	20	16	14	11	14	1378200000	1504700000	1531300000	1017400000	1573000000	1402400000
atpA	A0A0K2G725	ATP synthase subunit alpha	54.446	505	-0.0557	-1.03936	0.464	0.508	no	no	0	90	88	99	111	115	113	1354200000	1441600000	1409800000	2105700000	2019400000	1635000000
aclB	A0A0K2G827	ATP citrate synthase	43.167	398	0.187	1.13839	0.0116	0.0202	no	no	0	182	198	199	191	190	182	1301200000	1450400000	1583700000	1867300000	1805900000	1530400000
ihfA	A0A0K2GJN3	Integration host factor subunit alpha	10.102	91	0.663	1.58337	0.000273	0.00109	no	no	0	10	11	9	11	10	12	1287500000	1365600000	1306100000	1180500000	1228300000	1078300000
NITMOv2_0369	A0A0K2G791	Uncharacterized protein	19.376	175	0.667	1.58777	9.92e-05	0.000555	no	no	0	68	69	61	58	58	56	1279100000	1376900000	1342200000	1132300000	1150100000	992470000
bfrB	A0A0K2G8K8	Bacterioferritin	18.231	158	-0.0861	-1.0615	0.412	0.456	no	no	0	71	78	76	83	82	78	1251600000	1462300000	1591400000	2221600000	2015800000	1664500000
NITMOv2_0186	A0A0K2G6M7	Uncharacterized protein	14.127	139	-0.18	-1.13288	0.278	0.321	no	no	0	24	32	27	24	23	22	1251300000	1478000000	1559300000	2285900000	1910800000	1535000000
NITMOv2_0198	A0A0K2G6R5	Putative Outer membrane protein, OmpA/MotB family	44.52	415	0.371	1.29325	0.00247	0.00566	no	no	0	95	99	108	94	96	86	1232800000	1266800000	1388600000	1494400000	1416100000	1154800000
rplS	A0A0K2GG95	50S ribosomal protein L19	15.135	134	-0.0604	-1.04275	0.283	0.326	no	no	0	31	27	29	27	28	29	1223400000	1364800000	1421100000	2018300000	1970700000	1537100000
NITMOv2_1176	A0A0K2GAH5	Uncharacterized protein	21.875	207	0.859	1.81378	0.000105	0.000576	no	no	0	35	35	36	33	33	33	1206900000	1332100000	1280600000	1226400000	1134300000	996270000
dnaK	A0A0K2GDF1	Chaperone protein DnaK	69.374	639	-0.0128	-1.00891	0.863	0.88	no	no	0	204	200	199	215	224	210	1196600000	1243500000	1286600000	1852900000	1753800000	1379800000
NITMOv2_1689	A0A0K2GB62	Putative Periplasmic chaperone Skp	20.542	182	0.406	1.32501	0.00141	0.00368	no	no	0	53	58	57	51	47	48	1178100000	1330500000	1349300000	1419800000	1395200000	1214100000
NITMOv2_3005	A0A0K2GEN9	UPF0753 protein NITMOv2_3005	121.19	1083	0.984	1.97794	3.69e-06	6.29e-05	no	no	0	301	308	302	203	205	191	1159500000	1261600000	1287800000	886510000	819350000	684730000
NITMOv2_4118	A0A0K2GHS3	Uncharacterized protein	16.295	144	0.809	1.752	1.19e-05	0.000134	no	no	0	30	37	36	28	29	30	1138300000	1210200000	1337700000	933990000	957520000	876170000
acnA	A0A0K2G845	Aconitate hydratase A	80.839	748	-0.175	-1.12896	0.0334	0.0495	no	no	0	218	230	236	282	287	273	1132800000	1197900000	1176100000	2047300000	1917000000	1533800000
rpsG	A0A0K2G9L3	30S ribosomal protein S7	17.754	156	-0.088	-1.0629	0.344	0.387	no	no	0	29	31	30	30	32	31	1126300000	1228200000	1145100000	1659700000	1695900000	1376300000
NITMOv2_4282	A0A0K2GIG8	Uncharacterized protein	25.421	230	0.835	1.78386	1.34e-05	0.000142	no	no	0	42	44	43	30	32	34	1097000000	1160100000	1156800000	894980000	905430000	742160000
rplJL	A0A0K2G9H7	Multifunctional fusion protein	32.782	312	-0.191	-1.14155	0.109	0.139	no	no	0	74	77	69	83	90	86	1094300000	1074600000	854770000	1686900000	1653700000	1347000000
rplP	A0A0K2G9J2	50S ribosomal protein L16	16.262	144	-0.205	-1.15269	0.0283	0.043	no	no	0	15	16	18	16	14	16	1082500000	1208700000	1174300000	1960600000	1822400000	1452600000
NITMOv2_1735	A0A0K2GB32	Uncharacterized protein	15.559	144	0.574	1.48865	0.000142	0.000706	no	no	0	39	40	39	30	31	34	1052700000	1169300000	1171200000	895510000	1067700000	803310000
rpoA	A0A0K2G9L2	DNA-directed RNA polymerase subunit alpha	36.552	332	-0.505	-1.41912	0.000878	0.00257	no	no	0	81	88	92	135	130	131	1047900000	1114300000	1151300000	2099300000	1940200000	1581900000
iscS	A0A0K2GIC1	Cysteine desulfurase IscS	44.16	405	1.22	2.32947	2.28e-06	4.57e-05	yes	no	0	129	154	138	93	85	80	1045300000	1098300000	1134100000	678880000	657230000	560530000
rpmI	A0A0K2G751	50S ribosomal protein L35	7.2185	64	-0.507	-1.42109	0.000306	0.00118	no	no	0	10	11	10	10	11	11	1007300000	1204900000	1203300000	1837700000	1915700000	1592400000
NITMOv2_3786	A0A0K2GHR9	Putative dCTP deaminase	34.646	304	0.695	1.61888	4.71e-05	0.000334	no	no	0	78	80	85	75	74	71	989410000	1078800000	1125800000	925040000	834160000	754980000
NITMOv2_0279	A0A0K2G6Y9	Uncharacterized protein	21.648	206	0.482	1.39668	0.00101	0.00283	no	no	0	23	27	30	24	27	23	969470000	1196900000	1331300000	1220700000	1168500000	981750000
NITMOv2_3538	A0A0K2GG53	Putative Outer membrane chaperone Skp	20.102	179	0.389	1.30949	0.00105	0.00292	no	no	0	34	37	34	31	33	33	959190000	1029200000	1020300000	953040000	1003400000	842170000
rpsJ	A0A0K2G9K4	30S ribosomal protein S10	11.918	103	-0.255	-1.19334	0.0161	0.0265	no	no	0	32	29	32	31	34	33	954790000	1075200000	996910000	1665100000	1556400000	1366300000
rpsH	A0A0K2G9M0	30S ribosomal protein S8	14.428	131	-0.233	-1.17528	0.0615	0.084	no	no	0	50	42	46	51	54	54	919900000	960760000	881330000	1593800000	1508200000	1328800000
cspE	A0A0K2GBE9	DNA-binding transcriptional repressor	7.8308	72	-1.72	-3.29436	4.79e-07	1.85e-05	yes	no	0	12	11	12	17	18	18	916700000	1044200000	1055800000	4130300000	4156900000	3447300000
NITMOv2_0954	A0A0K2G8V4	Uncharacterized protein	25.449	229	0.219	1.16393	0.0206	0.0326	no	no	0	48	50	47	45	46	43	895890000	982560000	1007600000	1083100000	1025500000	855580000
NITMOv2_3178	A0A0K2GG27	Uncharacterized protein	21.088	188	0.504	1.41814	0.000269	0.00108	no	no	0	48	46	46	33	39	39	888620000	884080000	875620000	852790000	792570000	738210000
NITMOv2_0375	A0A0K2G754	PHB domain-containing protein	28.474	254	0.68	1.60214	0.000102	0.000564	no	no	0	86	88	85	55	61	62	884270000	1030300000	1005100000	822940000	720760000	626170000
prcA	A0A0K2GH61	Proteasome endopeptidase complex	25.38	231	0.68	1.60214	0.000283	0.00111	no	no	0	38	37	38	32	34	32	867270000	965180000	904350000	859270000	668430000	647910000
NITMOv2_0584	A0A0K2G7W4	Uncharacterized protein	23.363	212	0.591	1.50629	0.000258	0.00105	no	no	0	33	39	34	38	30	34	867200000	974930000	998370000	672490000	581240000	635810000
NITMOv2_0460	A0A0K2G7E2	OsmC family protein	20.35	186	2.11	4.31691	3.41e-07	1.46e-05	yes	no	0	31	30	35	16	15	16	858570000	802050000	1012700000	309500000	281820000	225220000
purE	A0A0K2GI72	N5-carboxyaminoimidazole ribonucleotide mutase	20.376	196	0.434	1.35097	0.004	0.00832	no	no	0	62	53	69	67	68	63	854730000	881580000	1017600000	1147800000	1035000000	775290000
clpP	A0A0K2G6Z7	ATP-dependent Clp protease proteolytic subunit	23.175	210	0.433	1.35004	0.000489	0.00166	no	no	0	60	60	70	54	57	62	843140000	944690000	1047100000	1061100000	1026600000	842110000
hucL	A0A088NAA0	Putative NiFe hydrogenase large subunit	59.503	531	1.17	2.25012	1.64e-05	0.000164	yes	no	0	126	132	126	93	88	85	837350000	866570000	836300000	539040000	493520000	404350000
NITMOv2_1470	A0A0K2GBD3	Uncharacterized protein	9.711	80	1.97	3.91768	3.24e-07	1.46e-05	yes	no	0	13	14	19	10	6	8	830310000	912990000	1045400000	285780000	259120000	227460000
porC	A0A0K2G9G6	Pyruvate:ferredoxin oxidoreductase gamma subunit	25.449	235	-0.272	-1.20748	0.00239	0.00551	no	no	0	59	54	59	67	60	64	828560000	972830000	925960000	1531700000	1419400000	1208000000
fbaB	A0A0K2GFX6	Fructose-bisphosphate aldolase class I	32.864	307	-0.0954	-1.06836	0.311	0.353	no	no	0	69	70	88	81	82	82	822570000	893540000	878210000	1445700000	1264400000	1089200000
NITMOv2_3663	A0A0K2GGH1	Uncharacterized protein	39.565	371	0.788	1.72668	3.49e-05	0.000274	no	no	0	122	127	121	90	86	82	819440000	909140000	883490000	713350000	705100000	588590000
fecA	A0A0K2G9R9	Iron(III) dicitrate transport protein FecA	89.323	810	0.998	1.99723	7.33e-06	9.68e-05	no	no	0	142	135	148	94	96	101	809610000	772450000	869270000	575710000	545040000	467430000
ahcY	A0A0K2G8F8	Adenosylhomocysteinase	45.876	418	0.186	1.13761	0.0284	0.043	no	no	0	91	101	108	102	99	84	807200000	932900000	991060000	1132800000	1045400000	830800000
NITMOv2_4015	A0A0K2GHT1	Uncharacterized protein	21.494	203	0.276	1.21083	0.0488	0.0688	no	no	0	23	26	25	18	20	18	804560000	929980000	793870000	971780000	854850000	750650000
NITMOv2_0998	A0A0K2G927	Uncharacterized protein	18.198	182	0.733	1.66209	0.000319	0.00121	no	no	0	23	22	18	17	18	16	797140000	820130000	708220000	659570000	581200000	448510000
NITMOv2_4529	A0A0K2GIY6	Plastocyanin-like domain-containing protein	179.2	1610	-1.93	-3.81055	7.66e-08	7.47e-06	yes	no	0	303	321	337	932	890	884	794690000	841140000	892980000	4550200000	4265400000	3688500000
NITMOv2_2960	A0A0K2GEH7	Uncharacterized protein	63.357	590	1.32	2.49666	7.5e-05	0.000461	yes	no	0	136	144	156	76	73	95	791500000	854930000	877770000	426060000	400570000	445180000
fkpA	A0A0K2GB55	Peptidyl-prolyl cis-trans isomerase	23.989	226	0.292	1.22434	0.0166	0.0272	no	no	0	35	36	38	42	36	37	789650000	881880000	834620000	1030200000	880730000	709740000
rplF	A0A0K2G9V7	50S ribosomal protein L6	19.166	178	-0.352	-1.27633	0.00107	0.00295	no	no	0	38	42	40	47	44	47	787550000	851600000	828560000	1465300000	1438400000	1145200000
pal.2	A0A0K2GHI3	Peptidoglycan-associated protein	25.849	246	0.199	1.1479	0.0344	0.0508	no	no	0	56	63	52	57	61	57	780670000	880410000	845460000	1054700000	1022100000	919200000
sucC	A0A0K2G945	Succinate--CoA ligase [ADP-forming] subunit beta	42.123	392	0.206	1.15349	0.0255	0.0392	no	no	0	110	111	112	97	105	89	780410000	820020000	846010000	1021600000	943730000	811090000
rplW	A0A0K2G9I7	50S ribosomal protein L23	10.975	97	-0.48	-1.39474	0.000203	0.000887	no	no	0	13	13	16	22	20	18	778690000	853510000	784030000	1687400000	1508400000	1231500000
rpsS	A0A0K2G9L0	30S ribosomal protein S19	10.817	95	-0.243	-1.18345	0.012	0.0208	no	no	0	15	17	19	21	23	23	769330000	845240000	847300000	1398200000	1387400000	1147200000
NITMOv2_0465	A0A0K2G7H1	CrtC domain-containing protein	43.493	394	1.52	2.86791	0.0024	0.00553	yes	no	0	5	5	6	0	4	2	751960000	744450000	674040000	122480000	609350000	616450000
NITMOv2_4499	A0A0K2GIT7	Uncharacterized protein	43.884	412	0.602	1.51782	4.64e-05	0.000331	no	no	0	89	88	91	74	77	72	751360000	792490000	879010000	721850000	737950000	539240000
NITMOv2_4065	A0A0K2GHX6	Urate_ox_N domain-containing protein	20.857	195	0.0191	1.01333	0.837	0.857	no	no	0	30	32	29	29	26	21	750580000	870060000	882700000	921470000	846270000	715410000
ppiA	A0A0K2G8B9	Peptidyl-prolyl cis-trans isomerase	22.909	210	0.595	1.51047	0.000252	0.00103	no	no	0	49	45	52	36	41	40	745660000	794710000	744680000	685640000	665290000	491120000
NITMOv2_4457	A0A0K2GIR6	Transcriptional regulator, LuxR family	10.419	92	0.538	1.45196	0.000709	0.0022	no	no	0	22	24	27	20	18	23	728360000	842790000	745090000	659900000	555110000	469590000
mrp	A0A0K2GD16	Iron-sulfur cluster carrier protein	30.563	290	0.62	1.53688	0.000603	0.00196	no	no	0	78	85	86	70	66	60	727780000	861310000	841880000	766350000	709810000	538110000
rplE	A0A0K2G9J7	50S ribosomal protein L5	24.03	215	-0.155	-1.11342	0.0661	0.0894	no	no	0	48	50	49	56	61	63	726680000	775880000	820500000	1182400000	1178500000	1031600000
NITMOv2_1414	A0A0K2GA41	Dienelactone hydrolase-like enzyme	25.785	235	0.53	1.44393	9.22e-05	0.000537	no	no	0	53	57	60	43	45	46	724250000	790010000	800310000	738010000	710790000	605540000
yfhL	A0A0K2GJ12	Putative ferredoxin-like protein YfhL	12.374	115	-1.53	-2.88786	5.89e-06	8.24e-05	yes	no	0	5	7	7	14	13	14	697690000	607580000	663490000	3052300000	2396600000	2251700000
rpsD	A0A0K2G9P3	30S ribosomal protein S4	23.543	208	-0.337	-1.26313	0.00334	0.00719	no	no	0	38	40	46	44	43	46	696800000	780610000	764920000	1310700000	1227100000	1064600000
NITMOv2_2386	A0A0K2GCW2	Uncharacterized protein	11.215	104	0.789	1.72788	0.0105	0.0185	no	no	0	11	11	13	6	5	8	694670000	756650000	728150000	738200000	799230000	687150000
NITMOv2_1775	A0A0K2GB69	Uncharacterized protein	14.418	130	0.192	1.14235	0.0313	0.0468	no	no	0	48	43	52	45	49	42	693330000	698830000	763620000	954910000	753500000	570640000
NITMOv2_2507	A0A0K2GD97	OmpA-like domain-containing protein	56.908	513	0.578	1.49278	0.00014	0.000701	no	no	0	83	82	85	57	67	65	692960000	736200000	719690000	710170000	693090000	591520000
ndk	A0A0K2GCA5	Nucleoside diphosphate kinase	15.096	139	0.429	1.3463	0.000634	0.00204	no	no	0	16	19	19	13	15	14	689690000	767670000	722630000	712630000	738170000	633580000
NITMOv2_2963	A0A0K2GEJ1	Uncharacterized protein	8.7486	75	1.16	2.23457	1.26e-05	0.000139	yes	no	0	27	26	31	22	19	18	686410000	724000000	679600000	215650000	252620000	333980000
NITMOv2_1097	A0A0K2G998	IPT/TIG domain-containing protein	16.944	157	1.05	2.07053	0.0193	0.0309	yes	no	0	14	16	22	27	28	27	682250000	734710000	674970000	341820000	491850000	694260000
rplD	A0A0K2G9L7	50S ribosomal protein L4	22.486	207	-0.305	-1.23542	0.0181	0.0292	no	no	0	34	41	33	40	38	36	679870000	938850000	759040000	1531300000	1340300000	1098300000
rpsE	A0A0K2G9K2	30S ribosomal protein S5	17.945	169	-0.409	-1.32777	0.00525	0.0104	no	no	0	24	26	23	30	31	26	678020000	741840000	716290000	1397200000	1267500000	964700000
rpsO	A0A0K2GIR7	30S ribosomal protein S15	10.49	89	-0.534	-1.44794	0.00215	0.0051	no	no	0	10	8	9	12	11	11	676320000	748520000	729550000	1721800000	1603300000	976490000
ihfB	A0A0K2G866	Integration host factor (IHF), DNA-binding protein, beta subunit	10.406	92	0.472	1.38703	0.00263	0.00597	no	no	0	5	5	6	4	5	6	673380000	818390000	805070000	600320000	775510000	670480000
rpsB	A0A0K2GB56	30S ribosomal protein S2	28.641	257	-0.363	-1.2861	0.00111	0.00303	no	no	0	63	63	59	64	59	64	667480000	735050000	743250000	1310000000	1180700000	1010400000
NITMOv2_2241	A0A0K2GDG4	Putative Carboxymethylenebutenolidase	29.432	266	0.387	1.30767	0.00367	0.00778	no	no	0	69	66	69	72	67	61	665280000	680100000	721250000	798780000	747180000	555690000
NITMOv2_0733	A0A0K2G8I5	Putative Monoheme cytochrome c	29.076	268	0.0699	1.04964	0.353	0.396	no	no	0	53	55	57	56	61	54	662320000	720570000	697590000	858880000	864160000	727340000
NITMOv2_0196	A0A0K2G6N6	Uncharacterized protein	39.263	359	0.883	1.84421	6.03e-05	0.0004	no	no	0	105	115	124	78	80	79	662230000	753670000	688630000	478460000	523230000	432440000
glnB	A0A0K2G9Q0	Nitrogen regulatory protein PII	12.436	112	0.345	1.27015	0.00534	0.0105	no	no	0	19	20	18	18	15	17	652090000	649440000	613630000	495340000	518760000	402880000
glnB.1	A0A0K2GFB2	Nitrogen regulatory protein P-II	11.94	109	0.921	1.89343	2.04e-05	0.000191	no	no	0	35	31	29	20	20	20	640100000	653820000	635780000	516280000	438320000	355140000
NITMOv2_4164	A0A0K2GI61	Putative Thiosulfate sulfurtransferase GlpE	11.674	106	0.144	1.10496	0.182	0.22	no	no	0	29	37	32	32	29	28	628130000	771810000	840000000	1010800000	966350000	759460000
NITMOv2_0376	A0A0K2G882	Membrane-bound serine protease	46.597	446	1.01	2.01391	6.96e-06	9.34e-05	yes	no	0	36	36	37	28	28	26	620710000	351070000	348480000	224700000	215450000	185310000
rpsM	A0A0K2G9N0	30S ribosomal protein S13	14.373	130	-0.352	-1.27633	0.00229	0.00535	no	no	0	13	15	11	17	15	16	620310000	654780000	634410000	1221300000	1046900000	1031200000
NITMOv2_3860	A0A0K2GHZ6	Uncharacterized protein	18.335	176	0.866	1.8226	5.82e-05	0.00039	no	no	0	14	13	15	11	10	10	619300000	638820000	628260000	487490000	509070000	432080000
NMRAL	A0A0K2GHQ7	NmrA-like family domain-containing protein 1	33.895	316	0.408	1.32685	0.00229	0.00534	no	no	0	87	78	82	74	69	67	616930000	621450000	649010000	729620000	622080000	521820000
NITMOv2_3173	A0A0K2GG26	Uncharacterized protein	16.831	147	0.149	1.1088	0.247	0.288	no	no	0	29	28	41	42	37	35	614140000	528510000	731760000	687170000	580710000	675950000
NITMOv2_4243	A0A0K2GI60	Putative peroxidase-related enzyme	19.809	189	1.68	3.20428	9.15e-07	2.93e-05	yes	no	0	15	14	15	8	8	7	613880000	565570000	612570000	275700000	266290000	228830000
rplM	A0A0K2GC42	50S ribosomal protein L13	15.827	142	-0.287	-1.2201	0.00684	0.0129	no	no	0	28	24	26	28	36	30	610680000	671970000	639050000	998580000	1177200000	1045800000
cld1	A0A0K2GA28	Chlorite dismutase	33.743	297	0.528	1.44193	0.00112	0.00306	no	no	0	93	95	91	79	82	81	602840000	643040000	636850000	640750000	552660000	470360000
NITMOv2_3819	A0A0K2GH77	Putative Universal stress protein UspA	30.386	285	0.539	1.45297	0.000285	0.00111	no	no	0	58	62	62	53	45	45	599690000	673050000	692620000	613890000	569520000	494580000
rpsC	A0A0K2G9M2	30S ribosomal protein S3	25.224	223	-0.167	-1.12272	0.131	0.164	no	no	0	41	43	39	46	50	45	599000000	641440000	574610000	841960000	845580000	729800000
NITMOv2_2413	A0A0K2GD02	Uncharacterized protein	11.691	100	0.221	1.16554	0.0415	0.0596	no	no	0	11	13	14	13	11	11	593460000	643160000	662050000	724470000	601360000	533400000
NITMOv2_1993	A0A0K2GBU2	Group 1 truncated hemoglobin	15.364	147	0.318	1.2466	0.00435	0.00889	no	no	0	34	33	35	39	34	30	593320000	674120000	714400000	862230000	732260000	573920000
bcp	A0A0K2GAH9	Peroxiredoxin	17.109	155	0.323	1.25093	0.00944	0.017	no	no	0	37	41	37	41	30	35	592350000	613250000	641820000	693250000	652200000	501600000
NITMOv2_0136	A0A0K2G6H7	FGE-sulfatase domain-containing protein	30.976	282	0.134	1.09733	0.156	0.192	no	no	0	65	65	62	57	60	59	587440000	722560000	662200000	890690000	793020000	643630000
NITMOv2_0734	A0A0K2G8A8	Putative Quinol-cytochrome c reductase, FeS subunit, modulated with PRC-barrel (Modular protein)	35.247	312	-0.0817	-1.05826	0.228	0.27	no	no	0	78	84	82	80	81	78	580490000	693510000	673330000	952110000	900340000	779060000
rpsA	A0A0K2G782	30S ribosomal protein S1	63.548	569	-0.566	-1.48041	0.000145	0.000717	no	no	0	85	82	84	118	114	115	580420000	617110000	620940000	1230300000	1212700000	1061100000
recA	A0A0K2GE94	Protein RecA	38.533	357	-0.0943	-1.06755	0.185	0.222	no	no	0	75	89	93	90	90	87	580310000	612840000	659320000	801430000	743220000	649380000
NITMOv2_1317	A0A0K2G9X7	Putative Thiol:disulfide interchange protein DsbE	18.97	177	0.755	1.68763	0.000195	0.000858	no	no	0	30	34	29	23	26	24	579800000	658180000	598560000	546370000	502270000	394260000
NITMOv2_3829	A0A0K2GGX5	Putative Blue copper protein (Modular protein)	18.401	167	0.889	1.85189	1.57e-05	0.000158	no	no	0	17	19	21	11	12	10	577870000	616400000	615830000	312490000	294450000	263570000
ccA1	A0A0K2G8U7	Cytochrome c peroxidase	35.994	331	0.632	1.54971	0.000131	0.000666	no	no	0	48	44	46	40	34	36	576210000	608090000	627190000	601790000	580490000	472450000
rpoB	A0A0K2GAJ6	DNA-directed RNA polymerase subunit beta	147.11	1318	-0.374	-1.29594	0.00109	0.00301	no	no	0	332	336	330	428	407	393	570210000	640000000	663380000	1211100000	1138500000	942220000
sgaA	A0A0K2GGS4	Serine-glyoxylate transaminase	40.913	380	-0.104	-1.07475	0.234	0.276	no	no	0	113	116	142	149	146	151	568220000	607440000	621850000	926980000	863110000	688030000
trxA	A0A0K2GBA9	Thioredoxin	14.634	132	-0.153	-1.11188	0.252	0.294	no	no	0	26	28	27	28	27	27	560140000	574800000	563750000	856600000	774550000	560190000
NITMOv2_0449	A0A0K2G7H0	Uncharacterized protein	22.745	203	0.34	1.26576	0.00162	0.00409	no	no	0	53	53	58	56	56	51	559490000	617920000	625190000	762420000	695160000	597610000
rpsL	A0A0K2G9T8	30S ribosomal protein S12	13.594	123	-0.607	-1.52309	9.53e-05	0.000541	no	no	0	7	7	8	10	10	10	558830000	627080000	658960000	1515800000	1394200000	1051900000
NITMOv2_0135	A0A0K2G6L8	Uncharacterized protein	13.196	122	0.332	1.25876	0.115	0.146	no	no	0	12	11	9	10	12	7	554830000	592020000	539900000	722140000	636840000	417580000
atpF	A0A0K2GI75	ATP synthase subunit b	19.479	168	0.0267	1.01868	0.667	0.705	no	no	0	28	27	26	24	25	29	550010000	592590000	657420000	756970000	810230000	678850000
hucS	A0A088NA13	Putative NiFe hydrogenase small subunit	34.696	320	1.09	2.12874	0.000127	0.000652	yes	no	0	51	55	54	39	34	36	549740000	610110000	526950000	348030000	291650000	244570000
ppiB	A0A0K2GAE0	Peptidyl-prolyl cis-trans isomerase	18.439	169	0.564	1.47836	0.000696	0.00217	no	no	0	23	27	22	22	22	20	545780000	580810000	524120000	602990000	579260000	458310000
serA	A0A0K2GHQ9	D-3-phosphoglycerate dehydrogenase	56.496	531	0.0991	1.07111	0.214	0.255	no	no	0	95	100	103	114	114	111	545690000	605830000	617690000	809560000	757130000	590630000
NITMOv2_3640	A0A0K2GHE3	Putative Nitrite oxidoreductase, cytochrome c containing membrane subunit	66.788	591	-1.74	-3.34035	2.47e-07	1.33e-05	yes	no	0	110	114	122	289	290	290	543710000	550450000	558100000	2619900000	2697600000	2294200000
forC	A0A0K2G856	2-oxoglutarate:ferredoxin oxidoreductase, gamma subunit	25.967	239	-1.03	-2.04202	1.65e-06	3.8e-05	yes	no	0	28	28	26	40	39	41	539460000	556550000	601900000	1814200000	1647400000	1415100000
pepA	A0A0K2G6Y2	Probable cytosol aminopeptidase	53.962	502	0.369	1.29146	0.00193	0.00467	no	no	0	111	113	122	123	122	118	537860000	573400000	575830000	616660000	572330000	466620000
rplC	A0A0K2G9U3	50S ribosomal protein L3	22.433	206	-0.185	-1.13682	0.0224	0.0351	no	no	0	37	34	36	45	42	40	534070000	556350000	553230000	761690000	836700000	693070000
NITMOv2_1740	A0A0K2GB37	Uncharacterized protein	17.072	147	0.275	1.20999	0.00678	0.0128	no	no	0	47	49	50	43	51	47	533130000	603240000	640320000	734510000	706550000	559280000
NITMOv2_0024	A0A0K2G6A9	RND efflux system, membrane fusion protein	44.711	415	0.31	1.23971	0.0037	0.00782	no	no	0	88	95	97	91	93	82	532670000	622860000	646930000	706200000	679960000	534330000
NITMOv2_3180	A0A0K2GFF4	TPR_REGION domain-containing protein	50.048	457	0.711	1.63694	5.43e-05	0.000372	no	no	0	92	97	98	75	71	64	532020000	609200000	589920000	492400000	484280000	411340000
NITMOv2_2302	A0A0K2GCP3	Uncharacterized protein	14.31	136	0.0725	1.05154	0.64	0.68	no	no	0	24	22	27	29	24	25	526780000	533400000	596950000	712760000	578190000	367000000
NITMOv2_0741	A0A0K2G990	Putative dihem cytochrome c	36.78	333	0.191	1.14155	0.039	0.0565	no	no	0	93	88	90	85	88	84	519120000	566960000	555570000	666950000	629150000	579970000
gcvH	A0A0K2GBJ0	Glycine cleavage system H protein	14.029	129	-0.272	-1.20748	0.0134	0.0227	no	no	0	17	16	21	47	37	32	514750000	523160000	640050000	1377000000	1099300000	838030000
NITMOv2_1283	A0A0K2G9R5	Uncharacterized protein	31.345	283	0.573	1.48761	7.11e-05	0.000448	no	no	0	28	30	35	25	30	27	514080000	565170000	578800000	471740000	459700000	383980000
prcB	A0A0K2GG69	Proteasome subunit beta	30.391	275	0.577	1.49174	0.000483	0.00165	no	no	0	33	40	39	47	50	41	510100000	574610000	521710000	624640000	636020000	519170000
NITMOv2_0557	A0A0K2G7R3	Putative Disulfide oxidoreductase dsbA	23.932	217	0.103	1.074	0.375	0.418	no	no	0	33	37	31	37	32	33	509560000	499140000	514410000	690820000	640700000	473850000
rplA	A0A0K2G9K8	50S ribosomal protein L1	24.73	230	-0.153	-1.11188	0.0549	0.0761	no	no	0	42	44	45	53	52	56	508660000	571470000	559590000	1013200000	984970000	763850000
NITMOv2_3177	A0A0K2GF46	Uncharacterized protein	23.038	203	0.312	1.24143	0.00579	0.0112	no	no	0	25	29	26	16	22	21	506030000	538480000	561880000	551360000	515410000	421700000
dnaN	A0A0K2G663	Beta sliding clamp	40.866	375	0.195	1.14472	0.0313	0.0468	no	no	0	73	79	73	63	66	69	503670000	528440000	518500000	721950000	655280000	555810000
gspG	A0A0K2GCE2	Type II secretion system core protein G	19.615	178	0.571	1.48555	0.000284	0.00111	no	no	0	16	17	18	12	14	14	502860000	564410000	518750000	509950000	521290000	373180000
rpsP	A0A0K2GGK0	30S ribosomal protein S16	10.973	96	-1.45	-2.73208	0.00536	0.0105	yes	no	0	11	11	22	38	32	34	500260000	519420000	588210000	1266300000	1164000000	860260000
NITMOv2_0033	A0A0K2G7B8	Appr-1-p processing enzyme family protein	17.698	161	-0.134	-1.09733	0.187	0.224	no	no	0	45	39	40	45	39	39	498680000	490170000	515170000	773590000	681350000	542150000
erpA	A0A0K2GHP6	Iron-sulfur cluster insertion protein ErpA 2	11.332	106	-0.866	-1.8226	0.000138	0.000694	no	no	0	32	35	35	41	45	43	496940000	643070000	652160000	1836600000	1687800000	1223600000
forA	A0A0K2G835	Pyruvate:ferredoxin oxidoreductase alpha subunit	48.41	444	-0.972	-1.96156	4.63e-06	7.17e-05	no	no	0	85	87	98	142	136	150	484690000	505750000	566960000	1423600000	1381300000	1182500000
NITMOv2_4116	A0A0K2GHR1	Uncharacterized protein	14.934	138	1.4	2.63902	2.18e-05	0.000199	yes	no	0	26	25	26	17	15	18	479930000	525910000	515490000	380350000	384290000	326720000
ppdK	A0A0K2GF53	Pyruvate, phosphate dikinase	102.92	935	0.0594	1.04203	0.292	0.334	no	no	0	213	220	249	232	239	244	478990000	524550000	552240000	670510000	632940000	528480000
rpsQ	A0A0K2G9L5	30S ribosomal protein S17	10.184	87	-0.709	-1.63467	0.000125	0.000648	no	no	0	11	14	13	14	12	14	478570000	523150000	547160000	940750000	942270000	800430000
NITMOv2_4640	A0A0K2GJ93	Uncharacterized protein	22.157	199	0.824	1.77031	4.81e-05	0.000341	no	no	0	35	33	36	23	23	24	477020000	468560000	472230000	392050000	372710000	330360000
NITMOv2_0172	A0A0K2G7M4	Signal transduction response regulator, receiver domain	13.697	123	-0.0335	-1.02349	0.595	0.636	no	no	0	17	19	23	31	32	31	476420000	544420000	561020000	751250000	675690000	513380000
rpsU	A0A0K2GJ41	30S ribosomal protein S21	7.8402	64	0.875	1.83401	0.0654	0.0886	no	no	0	4	4	3	4	3	5	475220000	498670000	494290000	607940000	675350000	562110000
NITMOv2_3940	A0A0K2GH89	Uncharacterized protein	34.082	317	7.62	196.72	8.15e-06	0.000102	yes	yes	3	46	49	55	0	0	0	471170000	536750000	539440000	0	0	0
ttgC	A0A0K2G6B8	RND efflux system, outer membrane factor lipoprotein	52.965	478	0.49	1.40444	0.000423	0.0015	no	no	0	86	80	85	78	79	74	470580000	452920000	453530000	502600000	479070000	391290000
rplU	A0A0K2G982	50S ribosomal protein L21	11.445	104	-0.3	-1.23114	0.00769	0.0142	no	no	0	10	14	13	20	18	17	470280000	579220000	537240000	927770000	948200000	846770000
fabZ	A0A0K2GGH0	3-hydroxyacyl-[acyl-carrier-protein] dehydratase FabZ	16.19	144	0.447	1.3632	0.000592	0.00194	no	no	0	41	39	40	37	33	36	470250000	526750000	536830000	592100000	523200000	437400000
NITMOv2_1342	A0A0K2G9Z7	Putative NHL repeat protein	107.26	989	-0.272	-1.20748	0.00385	0.00805	no	no	0	109	115	118	143	142	151	468130000	494410000	532500000	839780000	787190000	629640000
porA	A0A0K2G8Q9	Pyruvate:ferredoxin oxidoreductase alpha subunit	44.803	403	-0.356	-1.27987	0.00165	0.00414	no	no	0	60	63	68	77	74	73	465200000	492100000	514090000	936120000	890530000	723660000
sucD	A0A0K2G850	Succinate--CoA ligase [ADP-forming] subunit alpha	29.984	290	0.0911	1.06518	0.236	0.277	no	no	0	39	37	34	37	35	35	463200000	497400000	505090000	650860000	652470000	521960000
NITMOv2_0201	A0A0K2G6P0	Uncharacterized protein	57.985	549	0.532	1.44593	0.000466	0.00162	no	no	0	100	95	95	80	86	77	462930000	499920000	506340000	499550000	452710000	367770000
dksA	A0A0K2G9N8	DnaK suppressor protein (Modular protein)	20.789	183	-0.104	-1.07475	0.133	0.166	no	no	0	24	22	26	29	28	25	462000000	313580000	495860000	688430000	655910000	571840000
accB	A0A0K2GC14	Biotin carboxyl carrier protein of acetyl-CoA carboxylase	20.487	189	0.48	1.39474	0.000561	0.00185	no	no	0	25	25	23	19	17	21	459520000	503080000	495060000	466240000	462240000	414680000
rplI	A0A0K2G6G8	50S ribosomal protein L9	17.07	158	-0.346	-1.27103	0.00385	0.00805	no	no	0	21	26	30	34	33	32	458350000	463810000	483580000	865770000	851050000	647140000
rpoC	A0A0K2G9J9	DNA-directed RNA polymerase subunit beta	154.09	1395	-0.39	-1.31039	0.000486	0.00166	no	no	0	253	263	269	352	350	333	456210000	505600000	526350000	931310000	859080000	722960000
ctpA	A0A0K2GG72	Carboxy-terminal-processing protease	47.922	442	-0.149	-1.1088	0.0881	0.116	no	no	0	63	57	58	68	71	65	455650000	523780000	463300000	633180000	628570000	533380000
hflC	A0A0K2GHW4	Protein HflC	33.019	286	0.583	1.49796	0.00013	0.000663	no	no	0	28	39	32	30	30	26	452240000	514350000	504020000	399280000	418140000	354700000
NITMOv2_1049	A0A0K2G967	Uncharacterized protein	9.0634	77	1.03	2.04202	0.000156	0.000754	yes	no	0	4	3	3	2	5	4	451990000	471580000	456140000	179950000	277910000	187290000
NITMOv2_2220	A0A0K2GCF0	Uncharacterized protein	10.3	92	0.655	1.57462	0.0022	0.00517	no	no	0	7	7	8	5	6	7	450970000	503160000	427470000	386030000	355160000	285630000
frr	A0A0K2GB51	Ribosome-recycling factor	21.179	187	0.437	1.35379	0.00118	0.00318	no	no	0	29	34	30	25	23	21	450300000	466460000	478500000	504420000	510700000	412590000
NITMOv2_2388	A0A0K2GCX5	Uncharacterized protein	25.36	224	-0.281	-1.21504	0.00752	0.014	no	no	0	33	32	36	28	35	32	449200000	488880000	497770000	832650000	808690000	643200000
rplX	A0A0K2G9M7	50S ribosomal protein L24	12.335	113	-0.321	-1.2492	0.0299	0.0451	no	no	0	15	15	15	13	13	12	448440000	486570000	513910000	918600000	715930000	599910000
rplY	A0A0K2G7Z5	50S ribosomal protein L25	27.06	260	-0.607	-1.52309	0.000256	0.00104	no	no	0	45	48	61	63	70	71	446180000	511370000	529080000	1049600000	1020800000	751100000
NITMOv2_3472	A0A0K2GG75	Putative periplasmic serine endoprotease DegP-like	54.779	513	0.397	1.31677	0.00134	0.00354	no	no	0	71	71	69	58	59	64	445170000	495740000	477660000	493890000	446450000	395070000
NITMOv2_1129	A0A0K2G9E6	Uncharacterized protein	23.143	211	0.913	1.88296	9.27e-06	0.000112	no	no	0	28	30	26	20	22	18	444090000	524060000	469550000	438060000	407060000	317360000
NITMOv2_2068	A0A0K2GC11	Uncharacterized protein	33.138	297	0.568	1.48247	0.000376	0.00136	no	no	0	51	51	45	39	40	32	442580000	448630000	498650000	485700000	401680000	342010000
NITMOv2_1528	A0A0K2GAI7	Putative Anion-selective porin	64.722	581	1.02	2.02792	2.87e-06	5.32e-05	yes	no	0	83	80	87	57	56	53	435700000	476270000	504720000	331030000	306970000	250810000
moeA	A0A0K2GGH8	Molybdopterin molybdenumtransferase	46.612	432	0.351	1.27544	0.00117	0.00317	no	no	0	98	103	110	100	108	104	435170000	481970000	479770000	517330000	485980000	423500000
rpsF	A0A0K2G8Z5	30S ribosomal protein S6	13.287	115	-0.26	-1.19748	0.011	0.0193	no	no	0	16	16	20	21	21	19	434940000	456040000	623200000	1940100000	765840000	1983400000
devR.2	A0A0K2G7Q0	Transcriptional regulatory protein DevR (DosR)	25.111	224	-0.0199	-1.01389	0.769	0.797	no	no	0	41	37	39	37	36	40	430300000	423950000	467630000	678530000	599930000	512960000
NITMOv2_1899	A0A0K2GBS1	Uncharacterized protein	21.522	199	0.445	1.36131	0.000976	0.00276	no	no	0	28	34	38	28	28	23	428650000	489310000	531720000	498580000	404120000	352140000
infC	A0A0K2G714	Translation initiation factor IF-3	18.818	163	0.515	1.42899	0.00024	0.001	no	no	0	29	26	24	22	22	22	427930000	480570000	492430000	481360000	483720000	410440000
NITMOv2_3693	A0A0K2GGJ8	Putative Tol-Pal system protein YbgF	28.407	259	0.363	1.2861	0.00334	0.00719	no	no	0	37	38	37	24	24	24	426770000	463820000	458300000	499280000	521510000	414690000
NITMOv2_4591	A0A0K2GJ39	Uncharacterized protein	62.189	566	-0.0868	-1.06201	0.187	0.224	no	no	0	133	135	150	178	169	151	426500000	468290000	475990000	693050000	649170000	527890000
NITMOv2_1745	A0A0K2GB39	Precorrin-2 dehydrogenase	23.961	217	0.382	1.30315	0.000635	0.00204	no	no	0	39	39	43	38	35	33	423960000	444840000	479640000	538520000	486940000	426480000
rplN	A0A0K2G9V3	50S ribosomal protein L14	13.607	122	0.0072	1.005	0.929	0.941	no	no	0	24	22	23	24	22	26	421950000	459490000	477120000	528620000	570910000	532720000
NITMOv2_3374	A0A0K2GFN6	Fibronectin type-III domain-containing protein	83.523	779	0.534	1.44794	0.00044	0.00154	no	no	0	72	80	82	64	66	62	419250000	453270000	419730000	419690000	387360000	319480000
rpoD.1	A0A0K2G9K6	RNA polymerase sigma factor SigA	68.868	605	0.00844	1.00587	0.898	0.912	no	no	0	78	78	78	87	84	80	418560000	471440000	474260000	626650000	659080000	500500000
NITMOv2_1336	A0A0K2GA63	Uncharacterized protein	16.686	153	0.996	1.99446	0.0032	0.00697	no	no	0	9	11	10	11	9	8	417580000	393190000	416770000	403740000	421380000	360100000
NITMOv2_2962	A0A0K2GFI9	FolC bifunctional protein	50.627	467	1.88	3.68075	1.01e-07	8.38e-06	yes	no	0	68	64	68	26	25	29	417560000	460460000	477660000	172550000	169920000	142910000
NITMOv2_2968	A0A0K2GEJ5	Uncharacterized protein	87.485	795	1.5	2.82843	2.94e-06	5.41e-05	yes	no	0	141	135	151	73	75	85	417460000	430750000	495570000	207560000	195240000	204070000
NITMOv2_3642	A0A0K2GGR8	Putative dihem cytochrome c	47.183	437	-1.38	-2.60268	1.11e-06	3.12e-05	yes	no	0	50	48	49	95	95	89	412250000	425980000	425490000	1580900000	1593100000	1314300000
NITMOv2_0572	A0A0K2G7S6	Uncharacterized protein	11.259	110	0.826	1.77276	0.00602	0.0116	no	no	0	7	9	9	4	6	8	411580000	522830000	411660000	473140000	441030000	348460000
NITMOv2_2977	A0A0K2GFK5	AIRC domain-containing protein	26.752	252	1.19	2.28153	4.67e-06	7.17e-05	yes	no	0	30	28	32	16	16	18	411450000	463280000	497400000	336170000	307760000	249810000
galU	A0A0K2GG59	UTP--glucose-1-phosphate uridylyltransferase	32.288	297	0.406	1.32501	0.000311	0.00119	no	no	0	41	44	47	47	44	44	410380000	434590000	449300000	440840000	422760000	372700000
rplO	A0A0K2G9M5	50S ribosomal protein L15	15.944	149	-0.476	-1.39088	0.00103	0.00287	no	no	0	33	35	33	33	33	35	405540000	460900000	497880000	829490000	872830000	658710000
NITMOv2_0915	A0A0K2G903	ABC transporter, periplasmic binding component, putative Fe3+ transport system	37.681	349	0.712	1.63807	1.28e-05	0.000139	no	no	0	71	75	71	54	61	49	405140000	460600000	467660000	343520000	346650000	284380000
NITMOv2_4495	A0A0K2GJ17	Uncharacterized protein	25.767	235	-0.259	-1.19665	0.0376	0.0547	no	no	0	84	84	75	82	82	75	403770000	418710000	446570000	745390000	675400000	511000000
NITMOv2_1739	A0A0K2GBB0	2Fe-2S Ferredoxin	11.47	108	0.195	1.14472	0.243	0.284	no	no	0	8	10	6	9	10	6	403590000	540600000	432590000	618330000	552630000	389350000
pdxJ	A0A0K2GIY9	Pyridoxine 5-phosphate synthase	25.809	237	0.244	1.18427	0.0687	0.0928	no	no	0	23	31	30	29	33	26	403560000	369180000	413380000	552920000	438060000	349490000
NITMOv2_3649	A0A0K2GGH3	Uncharacterized protein	23.957	217	0.393	1.31312	0.00161	0.00408	no	no	0	29	26	29	28	26	24	402220000	425330000	441310000	498900000	427950000	400030000
pnp	A0A0K2GJQ2	Polyribonucleotide nucleotidyltransferase	75.523	705	-0.207	-1.15429	0.0122	0.0211	no	no	0	85	86	95	137	146	137	401820000	431840000	482040000	761810000	730040000	589480000
NITMOv2_1179	A0A0K2G9J4	Uncharacterized protein	30.555	274	-0.416	-1.33422	0.00275	0.00617	no	no	0	51	49	59	69	67	65	399860000	404810000	446380000	794190000	751640000	591680000
porD	A0A0K2G8I3	Pyruvate:ferredoxin oxidoreductase delta subunit (PorD)	23.347	210	-0.527	-1.44093	0.00118	0.00318	no	no	0	28	27	29	35	35	33	398260000	428530000	412830000	817570000	719670000	569010000
NITMOv2_4177	A0A0K2GIW3	Putative Zn-dependent peptidase, M16 family	50.41	461	0.317	1.24574	0.0101	0.018	no	no	0	69	67	69	58	56	59	397380000	447040000	442740000	445400000	460330000	370830000
NITMOv2_1527	A0A0K2GBJ4	Uncharacterized protein	24.8	220	0.93	1.90528	0.00018	0.00081	no	no	0	31	32	30	20	19	19	397270000	453550000	472700000	388920000	353650000	287320000
NITMOv2_2087	A0A0K2GCC5	Putative Ferredoxin-NADP(+) reductase	49.133	450	-0.00388	-1.00269	0.953	0.959	no	no	0	67	63	69	77	73	73	395190000	404360000	422620000	547210000	557910000	467090000
yrbD	A0A0K2G8H8	Putative ABC transporter, periplasmic binding component, ATP-dependent toluene efflux transporter	15.562	147	0.118	1.08523	0.156	0.192	no	no	0	20	19	21	22	20	22	393960000	444010000	449340000	471180000	485270000	398920000
NITMOv2_1476	A0A0K2GAD8	Putative Membrane-fusion protein of multidrug efflux transporter	44.624	412	0.64	1.55833	5.27e-05	0.000364	no	no	0	53	62	59	58	51	46	392930000	395610000	474370000	406070000	381790000	285410000
tyrS	A0A0K2GCB0	Tyrosine--tRNA ligase	45.564	403	0.203	1.15109	0.0116	0.0203	no	no	0	60	67	72	59	64	60	392050000	420300000	447490000	433550000	408240000	358860000
NITMOv2_2289	A0A0K2GCM1	Uncharacterized protein	22.729	205	0.324	1.2518	0.00769	0.0142	no	no	0	39	44	48	37	38	35	391260000	425520000	446920000	473090000	425290000	336590000
liaR	A0A0K2G7I0	Transcriptional regulatory protein LiaR	25.011	223	0.236	1.17772	0.0136	0.023	no	no	0	36	37	43	38	38	35	389610000	417540000	400670000	461320000	431300000	354190000
NITMOv2_4014	A0A0K2GHF9	Uncharacterized protein	22.066	212	0.443	1.35943	0.00364	0.00773	no	no	0	24	23	18	16	19	18	386850000	442580000	370940000	451180000	392220000	315960000
NITMOv2_3171	A0A0K2GF33	Uncharacterized protein	7.3956	64	0.189	1.13997	0.0794	0.106	no	no	0	13	15	11	11	7	11	384460000	447140000	411310000	480820000	385270000	340510000
rpoZ	A0A0K2GC18	DNA-directed RNA polymerase subunit omega	13.374	121	-0.159	-1.11651	0.0442	0.0631	no	no	0	23	26	24	24	30	31	384000000	427400000	449480000	651080000	653620000	579060000
eno	A0A0K2GFS9	Enolase	45.958	428	0.135	1.09809	0.101	0.13	no	no	0	59	64	70	68	64	60	380800000	387870000	419840000	570930000	502920000	416510000
NITMOv2_0061	A0A0K2G6D8	Putative Orotate phosphoribosyltransferase (Modular protein)	27.422	250	2.61	6.10504	1.28e-08	3.4e-06	yes	no	0	30	32	31	6	3	4	379020000	414610000	408780000	45427000	47234000	47258000
bkdAB	A0A0K2G6B2	2-oxoisovalerate dehydrogenase, beta subunit	36.056	331	3.31	9.91766	2.34e-08	4.25e-06	yes	no	0	57	58	68	5	5	5	377340000	420620000	453930000	33895000	35163000	27079000
NITMOv2_2404	A0A0K2GD74	Uncharacterized protein	12.12	109	-0.207	-1.15429	0.164	0.2	no	no	0	16	13	21	29	26	26	376580000	358970000	424100000	558090000	452730000	390280000
NITMOv2_3617	A0A0K2GGP7	Putative Nitrite oxidoreductase, membrane subunit	30.847	277	0.681	1.60325	0.000197	0.000867	no	no	0	48	52	44	36	34	37	374870000	415500000	385860000	391820000	337990000	289060000
NITMOv2_1415	A0A0K2GB78	Uncharacterized protein	17.368	152	0.485	1.39959	0.000455	0.00159	no	no	0	24	29	26	23	23	23	374010000	457030000	404910000	452210000	412200000	353040000
fumC	A0A0K2GC26	Fumarate hydratase class II	51.575	485	0.446	1.36226	0.000506	0.00171	no	no	0	44	48	50	43	47	52	373350000	393120000	405210000	405460000	461170000	379570000
NITMOv2_1098	A0A0K2G9J6	Putative Phosphate-binding protein PstS	29.014	273	0.507	1.42109	0.00271	0.00611	no	no	0	29	32	30	26	30	24	372780000	433010000	419780000	498370000	446880000	312040000
nusA	A0A0K2GIS2	Transcription termination/antitermination protein NusA	43.11	389	-0.2	-1.1487	0.0197	0.0314	no	no	0	53	56	64	64	63	62	372210000	390310000	409670000	624920000	594020000	508350000
pal.1	A0A0K2GHI1	Peptidoglycan-associated protein	24.42	233	0.246	1.18591	0.0131	0.0223	no	no	0	27	32	29	30	33	26	371790000	418610000	346870000	497510000	479230000	298080000
leuB	A0A0K2G8M7	3-isopropylmalate dehydrogenase	38.553	357	-0.0727	-1.05168	0.359	0.402	no	no	0	41	44	43	46	45	46	364440000	397810000	376870000	505730000	474030000	371920000
NITMOv2_0063	A0A0K2G6F0	Putative dioxygenase	41.331	369	2.1	4.28709	3.52e-07	1.46e-05	yes	no	0	67	70	71	22	20	19	363140000	410400000	403880000	118610000	98312000	75861000
iscX	A0A0K2GIC7	Iron-sulfur cluster assembly protein IscX	8.2662	70	0.497	1.41128	0.0199	0.0317	no	no	0	9	11	10	6	6	4	359780000	400020000	313180000	302990000	284420000	192610000
NITMOv2_3723	A0A0K2GGM7	DUF5069 domain-containing protein	16.468	146	0.0288	1.02016	0.822	0.843	no	no	0	36	39	47	35	35	35	359130000	379200000	391580000	488160000	439870000	335990000
NITMOv2_1069	A0A0K2G986	TPR_REGION domain-containing protein	46.634	420	0.664	1.58447	0.000188	0.000831	no	no	0	87	82	89	65	64	57	358670000	366500000	392160000	335640000	313260000	259110000
arsC	A0A0K2GC24	Arsenate reductase	13.032	116	0.223	1.16716	0.00785	0.0145	no	no	0	22	25	27	21	25	21	358110000	395580000	404280000	418450000	410080000	345490000
NITMOv2_0255	A0A0K2G747	Putative Nitrite oxidoreductase, alpha subunit	131.78	1145	1.3	2.46229	1.23e-05	0.000138	yes	no	0	91	85	91	53	52	60	357290000	362560000	495710000	442940000	507130000	510230000
NITMOv2_0348	A0A0K2G732	Probable transcriptional regulatory protein NITMOv2_0348	27.467	252	0.126	1.09126	0.119	0.15	no	no	0	43	42	44	43	43	41	356900000	391970000	393070000	477280000	474390000	379120000
atpH	A0A0K2G789	ATP synthase subunit delta	21.689	198	-0.136	-1.09885	0.107	0.137	no	no	0	22	21	20	23	25	25	350610000	401280000	416340000	578190000	533230000	421200000
NITMOv2_2235	A0A0K2GCG4	Uncharacterized protein	15.381	141	0.273	1.20832	0.00505	0.01	no	no	0	19	17	17	17	14	17	348320000	397450000	399800000	421870000	416600000	340410000
NITMOv2_3573	A0A0K2GG87	Uncharacterized protein	25.977	243	0.508	1.42208	0.000354	0.00131	no	no	0	23	24	23	18	17	20	347340000	302040000	360580000	341030000	317670000	263040000
NITMOv2_3620	A0A0K2GHC3	TPR_REGION domain-containing protein	30.798	270	-0.435	-1.35191	0.000459	0.0016	no	no	0	42	43	41	56	49	49	345480000	382860000	411090000	740720000	671170000	522490000
NITMOv2_2572	A0A0K2GDF8	PepSY domain-containing protein	9.4488	92	0.521	1.43495	0.000349	0.0013	no	no	0	9	9	9	8	7	9	345360000	347110000	371000000	317570000	268100000	239650000
metK	A0A0K2G880	S-adenosylmethionine synthase	41.966	382	-1.19	-2.28153	1.81e-06	4.01e-05	yes	no	0	46	50	51	81	91	82	343900000	352140000	396330000	1082300000	1075300000	897390000
NITMOv2_2254	A0A0K2GCI7	Aklaviketone reductase	20.861	200	0.389	1.30949	0.0011	0.00301	no	no	0	55	59	61	51	47	42	343570000	393170000	389830000	372570000	355820000	294170000
lpd	A0A0K2GBB3	Dihydrolipoyl dehydrogenase	49.634	477	0.0848	1.06054	0.263	0.304	no	no	0	67	64	65	72	67	62	340980000	343230000	352430000	484570000	467480000	387860000
NITMOv2_1481	A0A0K2GAE2	Uncharacterized protein	16.865	150	5.24	37.7918	2.47e-09	1.79e-06	yes	no	0	29	39	34	1	0	0	340650000	428150000	399730000	41191000	31209000	24154000
fusA	A0A0K2G9I2	Elongation factor G	77.034	693	-0.808	-1.75078	1.27e-05	0.000139	no	no	0	114	109	118	175	178	169	340540000	365980000	379530000	947260000	870430000	727570000
NITMOv2_4176	A0A0K2GHZ8	Putative Zn-dependent peptidase, M16 family	51.581	459	0.414	1.33237	0.00164	0.00413	no	no	0	56	67	69	55	54	49	340260000	375680000	357850000	334960000	325140000	248320000
tal	A0A0K2G788	Probable transaldolase	23.467	215	0.14	1.10191	0.134	0.168	no	no	0	32	32	29	27	26	31	338040000	405200000	395450000	527040000	510810000	393040000
NITMOv2_0491	A0A0K2G8L8	Putative Outer membrane lipoprotein carrier protein LolA	26.304	235	0.286	1.21926	0.0109	0.0192	no	no	0	19	22	19	15	11	16	336030000	279780000	204240000	165860000	170180000	341240000
NITMOv2_4518	A0A0K2GJU5	Uncharacterized protein	19.037	176	0.539	1.45297	0.00153	0.00393	no	no	0	52	59	60	41	39	42	335880000	376770000	358900000	300500000	225120000	177390000
bkdAA	A0A0K2G7D8	2-oxoisovalerate dehydrogenase, alpha subunit (TPP-binding module)	36.597	332	3.44	10.8528	1.62e-09	1.79e-06	yes	no	0	57	56	69	8	5	7	331760000	384480000	414060000	36150000	28131000	26528000
NITMOv2_3006	A0A0K2GEN8	Putative NADH-quinone oxidoreductase, membrane subunit M	39.22	379	1.24	2.36199	1.65e-05	0.000164	yes	no	0	10	11	9	7	7	7	329070000	338970000	240530000	209040000	188880000	161480000
pup	A0A0K2GHB5	Bacterial ubiquitin-like modifier	7.5274	65	-2.08	-4.22807	0.00964	0.0173	yes	no	0	8	8	10	6	8	5	328860000	354580000	350300000	349550000	526550000	832210000
NITMOv2_4502	A0A0K2GIW1	Uncharacterized protein	36.926	342	0.386	1.30677	0.00103	0.00288	no	no	0	52	54	54	49	53	51	327970000	369740000	360310000	389430000	369930000	323260000
NITMOv2_2883	A0A0K2GEK4	Uncharacterized protein	42.507	388	0.523	1.43694	0.000803	0.00241	no	no	0	37	43	52	36	34	34	326140000	339680000	356450000	327500000	303310000	287650000
NITMOv2_0928	A0A0K2G9U2	Uncharacterized protein	17.794	160	-0.0884	-1.06319	0.221	0.262	no	no	0	20	20	20	25	26	24	326000000	381430000	389900000	564920000	627970000	441630000
NITMOv2_3924	A0A0K2GHH2	Uncharacterized protein	12.528	120	2.13	4.37717	0.0414	0.0595	no	no	0	11	11	7	2	2	2	325510000	336380000	147660000	112720000	148670000	87439000
NITMOv2_0058	A0A0K2G6E4	Dihydrolipoamide acetyltransferase component of pyruvate dehydrogenase complex	43.584	404	1.85	3.605	3.16e-07	1.46e-05	yes	no	0	59	53	52	28	24	21	319560000	323450000	269170000	90747000	88967000	83657000
rpsR	A0A0K2G8B0	30S ribosomal protein S18	9.2367	80	-0.567	-1.48144	0.000648	0.00206	no	no	0	12	11	10	15	14	14	316690000	357270000	388260000	864740000	793330000	658350000
folD	A0A0K2G8C4	Bifunctional protein FolD	30.512	286	-0.12	-1.08673	0.183	0.221	no	no	0	46	47	50	49	50	54	313770000	341750000	423130000	547260000	508080000	368740000
rplK	A0A0K2G9T3	50S ribosomal protein L11	14.997	141	0.174	1.12818	0.0821	0.109	no	no	0	21	21	21	22	23	21	313530000	331540000	312180000	458150000	456880000	379040000
gpmA	A0A0K2G771	2,3-bisphosphoglycerate-dependent phosphoglycerate mutase	22.935	201	0.0727	1.05168	0.3	0.342	no	no	0	24	26	25	24	26	25	312650000	369540000	361150000	492630000	511830000	408190000
NITMOv2_2401	A0A0K2GCX8	NIL domain-containing protein	9.1694	79	0.39	1.31039	0.023	0.0358	no	no	0	9	9	9	9	8	7	311450000	354650000	284010000	370890000	334670000	280170000
rplR	A0A0K2G9N2	50S ribosomal protein L18	13.438	121	-0.672	-1.59328	8.36e-05	0.000503	no	no	0	9	10	11	9	12	13	311290000	346950000	375270000	687630000	752110000	634610000
gapA	A0A0K2G8Y1	Glyceraldehyde-3-phosphate dehydrogenase	36.41	337	-0.344	-1.26927	0.00421	0.00866	no	no	0	53	51	56	66	71	67	311200000	340950000	364840000	660890000	629150000	530230000
NITMOv2_3419	A0A0K2GFT1	HTH luxR-type domain-containing protein	22.305	202	0.607	1.52309	0.000506	0.00171	no	no	0	31	30	33	25	30	26	310970000	325130000	337120000	339510000	300610000	272700000
rpsI	A0A0K2GB35	30S ribosomal protein S9	14.171	130	-0.561	-1.47529	0.000152	0.00074	no	no	0	13	11	14	18	18	18	309790000	338860000	410160000	689830000	720840000	632230000
NITMOv2_2172	A0A0K2GCK4	Heat shock protein, Hsp20 family	17.085	153	1.65	3.13834	3.48e-05	0.000274	yes	no	0	15	12	14	7	6	5	309720000	262480000	336830000	120960000	113800000	101360000
NITMOv2_4561	A0A0K2GJ25	Uncharacterized protein	24.294	227	0.181	1.13367	0.0549	0.076	no	no	0	30	31	44	42	43	39	306850000	324510000	331320000	409980000	389700000	307680000
NITMOv2_3738	A0A0K2GH05	Uncharacterized protein	48.343	440	-0.307	-1.23713	0.00505	0.01	no	no	0	71	71	74	90	88	88	305440000	332180000	351830000	589770000	548460000	416210000
rplB	A0A0K2GAK5	50S ribosomal protein L2	30.666	280	-0.269	-1.20497	0.00446	0.00905	no	no	0	13	16	17	15	19	14	303660000	321650000	345640000	536760000	530020000	549520000
NITMOv2_1746	A0A0K2GB19	Thiamine_BP domain-containing protein	11.639	102	0.1	1.07177	0.653	0.691	no	no	0	9	12	20	16	15	15	301470000	317460000	308980000	341620000	293620000	238900000
NITMOv2_3200	A0A0K2GFH4	Copper-containing nitrite reductase	34.085	316	-0.0756	-1.0538	0.285	0.328	no	no	0	35	40	40	49	47	45	299950000	302760000	305830000	490170000	419330000	354630000
hppA	A0A0K2GGC2	K(+)-insensitive pyrophosphate-energized proton pump	69.329	685	0.485	1.39959	0.00105	0.00293	no	no	0	31	33	32	28	25	26	299480000	327120000	336110000	348070000	324070000	280440000
bfrA	A0A0K2G9N6	Bacterioferritin	18.034	156	-0.135	-1.09809	0.121	0.153	no	no	0	23	29	32	33	31	33	298750000	345980000	416070000	724070000	593330000	466860000
pdaD	A0A0K2GIA2	Biodegradative arginine decarboxylase	21.051	189	0.0717	1.05095	0.349	0.392	no	no	0	12	12	14	13	13	16	298090000	302470000	333500000	375430000	331360000	298630000
NITMOv2_0027	A0A0K2G684	Nitroreductase	22.036	197	0.0307	1.02151	0.68	0.717	no	no	0	16	21	25	28	26	26	297780000	355110000	317340000	421200000	425230000	362680000
dapL	A0A0K2G7A0	Aminotransferase	42.383	391	0.12	1.08673	0.11	0.14	no	no	0	59	64	74	81	85	73	297210000	321840000	326250000	396110000	369310000	302760000
cld2	A0A0K2GDB5	Chlorite dismutase	27.847	240	-0.344	-1.26927	0.00327	0.00709	no	no	0	40	48	49	62	62	67	295150000	320110000	314050000	579640000	600550000	480410000
NITMOv2_0197	A0A0K2G7P8	Putative Leu/Ile/Val-binding protein, periplasmic-binding component of ABC transport system	44.107	413	0.387	1.30767	0.0118	0.0205	no	no	0	40	39	44	44	36	36	294820000	337170000	329210000	401120000	359200000	280310000
NITMOv2_3879	A0A0K2GH50	CBM20 domain-containing protein	11.064	98	0.477	1.39185	0.00145	0.00374	no	no	0	8	8	13	18	17	11	294010000	298940000	300000000	281820000	265750000	232200000
NITMOv2_4221	A0A0K2GI29	Uncharacterized protein	19.824	181	0.264	1.2008	0.02	0.0318	no	no	0	15	17	15	13	10	12	293850000	335790000	309340000	343770000	312700000	254000000
secD	A0A0K2GGE0	Protein translocase subunit SecD	59.945	547	0.473	1.38799	0.000195	0.00086	no	no	0	52	55	50	48	47	46	292430000	317560000	335390000	321750000	324950000	270740000
NITMOv2_2889	A0A0K2GEA5	Uncharacterized protein	27.643	254	0.325	1.25266	0.00988	0.0177	no	no	0	25	26	25	24	23	22	291960000	320030000	313970000	319660000	301110000	251990000
iscU	A0A0K2GID4	Iron-sulfur cluster assembly scaffold protein IscU	14.732	136	1.41	2.65737	0.0002	0.000879	yes	no	0	39	45	29	18	21	15	290730000	345980000	272870000	141720000	183640000	161750000
rho	A0A0K2G8R5	Transcription termination factor Rho	47.728	423	-1.45	-2.73208	2.84e-07	1.39e-05	yes	no	0	81	88	82	149	155	155	289440000	331910000	349850000	1203700000	1194400000	996260000
NITMOv2_3002	A0A0K2GFP7	Putative Sensor histidine kinase	73.284	667	1.04	2.05623	2.22e-06	4.54e-05	yes	no	0	89	97	93	59	53	51	288650000	302270000	341020000	219070000	209510000	157020000
atpG	A0A0K2G6Y5	ATP synthase gamma chain	32.792	292	-0.286	-1.21926	0.00425	0.00873	no	no	0	29	32	33	51	53	45	287800000	320500000	336820000	582400000	509390000	387380000
lpxA	A0A0K2GG54	Acyl-[acyl-carrier-protein]--UDP-N-acetylglucosamine O-acyltransferase	28.896	270	0.00603	1.00419	0.933	0.944	no	no	0	32	32	30	36	39	35	286630000	309590000	326650000	439890000	401790000	332720000
fbp	A0A0K2G7T4	Peptidyl-prolyl cis-trans isomerase	15.168	146	-0.122	-1.08824	0.317	0.359	no	no	0	13	11	13	20	20	20	286320000	318800000	319930000	554620000	464070000	348380000
cysK	A0A0K2GDY0	Cysteine synthase A, O-acetylserine sulfhydrolase A subunit	32.889	309	-0.0456	-1.03211	0.588	0.628	no	no	0	36	39	39	41	38	41	282900000	317290000	316840000	447400000	402780000	326700000
NITMOv2_4038	A0A0K2GIJ7	Response regulator, LuxR family	23.81	214	0.228	1.17121	0.0842	0.111	no	no	0	46	44	49	49	42	44	282260000	292860000	374470000	382870000	348480000	294210000
NITMOv2_0740	A0A0K2G877	Putative nitrite oxidoreductase, membrane subunit	30.566	279	-0.382	-1.30315	0.0416	0.0597	no	no	0	19	18	19	33	26	30	281750000	321830000	358010000	594570000	501340000	437990000
nusG	A0A0K2G9J3	Transcription termination/antitermination protein NusG	19.889	178	-0.435	-1.35191	0.00116	0.00316	no	no	0	28	26	22	34	34	32	280930000	297150000	302460000	618710000	625370000	456700000
NITMOv2_1239	A0A0K2GAN6	Putative Ribosomal protein S30Ae-family protein, sigma-54 modulation protein	20.935	186	0.274	1.20916	0.00307	0.00674	no	no	0	16	17	18	11	14	14	277910000	324790000	349540000	342560000	362960000	304720000
NITMOv2_2436	A0A0K2GDA1	Response regulator, CheY like	13.325	120	0.597	1.51257	0.000311	0.00119	no	no	0	10	13	10	9	8	11	277760000	343800000	292190000	308920000	329750000	268720000
NITMOv2_3687	A0A0K2GGV8	DUF4115 domain-containing protein	32.495	305	0.199	1.1479	0.0376	0.0547	no	no	0	24	23	26	20	21	17	276010000	302420000	291380000	360280000	339490000	253030000
NITMOv2_1147	A0A0K2G9F0	PHB domain-containing protein	30.976	278	0.777	1.71356	1.35e-05	0.000143	no	no	0	29	24	23	19	16	16	275840000	298210000	293170000	191740000	234060000	178410000
dnaK.1	A0A0K2GIK4	Chaperone protein DnaK	66.016	606	0.789	1.72788	1.74e-05	0.000169	no	no	0	70	73	79	54	51	51	275570000	314160000	338270000	253440000	214310000	194100000
yvqK	A0A0K2GBC6	Corrinoid adenosyltransferase	22.317	198	0.251	1.19003	0.00484	0.00968	no	no	0	23	33	32	30	30	29	275320000	300660000	282520000	335600000	324450000	284710000
osmC	A0A0K2GCW1	Osmotically inducible, stress-inducible membrane protein	14.86	141	-0.0205	-1.01431	0.806	0.829	no	no	0	10	11	9	11	10	11	275310000	281760000	292090000	415230000	370520000	304800000
ssb	A0A0K2G806	Single-stranded DNA-binding protein	14.967	136	-0.146	-1.1065	0.194	0.232	no	no	0	15	16	13	18	16	14	271450000	289330000	304490000	429930000	359750000	315020000
NITMOv2_1178	A0A0K2G9S1	Uncharacterized protein	7.4966	69	0.557	1.47121	0.276	0.319	no	no	0	7	10	10	6	10	10	270830000	330200000	335460000	152420000	411750000	393850000
NITMOv2_4410	A0A0K2GIL1	VOC domain-containing protein	22.042	198	1.19	2.28153	3.3e-05	0.000266	yes	no	0	40	36	39	25	20	22	268100000	304740000	289670000	191280000	167690000	131250000
NITMOv2_3643	A0A0K2GGF2	Uncharacterized protein	71.241	634	-1.24	-2.36199	4.05e-06	6.54e-05	yes	no	0	26	28	27	50	53	47	267750000	279910000	261490000	951370000	751620000	754340000
NITMOv2_3779	A0A0K2GGT6	TPR_REGION domain-containing protein	28.243	256	0.0303	1.02122	0.725	0.759	no	no	0	23	26	32	40	39	31	264880000	299750000	306250000	414280000	378260000	312290000
porB	A0A0K2G8G1	Pyruvate:ferredoxin oxidoreductase, beta subunit	33.318	302	-0.532	-1.44593	0.000271	0.00108	no	no	0	35	41	41	54	51	45	261930000	279720000	329070000	552840000	559510000	484170000
NITMOv2_3236	A0A0K2GFA1	Cupin_2 domain-containing protein	11.827	105	0.617	1.53368	0.000222	0.000951	no	no	0	14	15	14	11	10	10	260070000	276330000	272920000	280750000	265940000	211870000
NITMOv2_3641	A0A0K2GGE8	Putative monohem cytochrome c	39.157	345	-1.62	-3.07375	7.27e-07	2.6e-05	yes	no	0	25	26	23	62	59	59	260050000	279930000	279820000	1386700000	1298500000	1066600000
rpmA	A0A0K2G8Y6	50S ribosomal protein L27	9.3014	87	-0.319	-1.24747	0.00769	0.0142	no	no	0	14	11	12	13	12	10	259730000	314380000	340110000	468520000	551120000	453870000
NITMOv2_4415	A0A0K2GIL6	EVE domain-containing protein	18.866	164	0.676	1.5977	0.000117	0.00062	no	no	0	26	27	26	17	16	14	259670000	293440000	295760000	231020000	227380000	187720000
NITMOv2_0694	A0A0K2G870	Ferredoxin	26.399	237	0.0821	1.05856	0.236	0.278	no	no	0	24	27	27	30	28	22	257850000	271890000	286240000	373330000	353460000	297480000
NITMOv2_2266	A0A0K2GDI8	Putative Thioredoxin	9.6881	87	0.0455	1.03204	0.469	0.512	no	no	0	12	9	9	7	8	7	256430000	262600000	306020000	362880000	357040000	287880000
dapB	A0A0K2G7A9	4-hydroxy-tetrahydrodipicolinate reductase	28.619	267	0.426	1.3435	0.000813	0.00243	no	no	0	40	40	44	36	31	31	255910000	278290000	298830000	258360000	285940000	225810000
NITMOv2_3614	A0A0K2GGD7	MULTIHEME_CYTC domain-containing protein	47.543	432	0.783	1.72071	0.00016	0.000761	no	no	0	31	33	37	23	31	30	254740000	272290000	250110000	165450000	222790000	192060000
NITMOv2_3818	A0A0K2GGW6	Transcriptional regulator, MarR family	24.276	220	-0.121	-1.08749	0.124	0.156	no	no	0	12	12	12	11	14	11	253270000	268960000	283600000	371830000	408700000	323070000
folE	A0A0K2GHX1	GTP cyclohydrolase 1	24.718	216	0.616	1.53262	0.000908	0.00264	no	no	0	25	27	26	19	19	17	253080000	278310000	261720000	236030000	226000000	190700000
NITMOv2_3785	A0A0K2GGW2	Uncharacterized protein	10.317	90	1.19	2.28153	9.45e-05	0.000541	yes	no	0	8	8	10	6	7	6	252030000	248420000	263780000	176950000	193670000	157840000
NITMOv2_0306	A0A0K2G798	OMP_b-brl domain-containing protein	23.646	215	0.835	1.78386	0.000176	0.000799	no	no	0	20	21	21	11	12	10	249910000	288510000	305880000	263620000	201110000	151190000
NITMOv2_0455	A0A0K2G7D7	OsmC family protein	16.44	148	0.526	1.43993	9.67e-05	0.000545	no	no	0	7	7	6	5	6	5	249250000	266210000	258570000	168490000	170720000	170780000
rpmC	A0A0K2GAK8	50S ribosomal protein L29	8.2406	72	-0.243	-1.18345	0.101	0.13	no	no	0	8	8	7	11	11	11	247540000	315200000	266670000	423770000	476260000	364960000
NITMOv2_1149	A0A0K2G9G4	Uncharacterized protein	12.213	115	-0.344	-1.26927	0.00695	0.0131	no	no	0	8	8	8	9	8	8	246400000	260720000	279560000	554780000	467970000	371400000
nrdR	A0A0K2G6T1	Transcriptional repressor NrdR	18.253	154	0.287	1.2201	0.0191	0.0305	no	no	0	14	12	16	18	13	12	246310000	254210000	247210000	344220000	284640000	225970000
hisD	A0A0K2G8J1	Histidinol dehydrogenase	46.148	427	0.24	1.18099	0.00527	0.0104	no	no	0	38	39	47	43	43	38	246270000	258870000	253890000	260220000	262840000	218410000
atpC	A0A0K2G708	ATP synthase epsilon chain	15.509	141	-0.288	-1.22095	0.00495	0.00986	no	no	0	15	13	16	16	18	18	246080000	252830000	257230000	340120000	526380000	329450000
moaB	A0A0K2GB33	Molybdenum cofactor biosynthesis protein B	18.598	170	0.339	1.26488	0.00478	0.00959	no	no	0	27	24	27	26	22	24	245130000	252330000	254000000	316510000	281120000	229980000
yqjG	A0A0K2GH94	S-transferase	35.997	314	0.875	1.83401	1.34e-05	0.000142	no	no	0	41	49	39	30	30	25	243040000	270540000	273120000	220850000	197710000	158700000
NITMOv2_4628	A0A0K2GJH1	Putative Peptidylprolyl isomerase, PpiC-type	33.441	292	0.262	1.19914	0.00868	0.0158	no	no	0	49	51	46	46	41	42	241480000	246480000	274240000	314190000	304840000	236910000
fabG.4	A0A0K2GHN6	3-oxoacyl-(Acyl-carrier-protein) reductase	26.021	244	0.479	1.39378	0.000823	0.00245	no	no	0	24	24	25	15	13	13	241230000	254340000	261170000	228000000	207080000	180720000
tcmO	A0A0K2GC41	Tetracenomycin polyketide synthesis 8-O-methyl transferase TcmO	37.29	337	0.0894	1.06393	0.306	0.347	no	no	0	47	49	67	63	68	62	240010000	236840000	284390000	359330000	320510000	267550000
NITMOv2_4526	A0A0K2GIZ1	FGE-sulfatase domain-containing protein	30.929	275	0.628	1.54542	0.000673	0.00212	no	no	0	29	31	28	23	26	20	236360000	266210000	253620000	254550000	225400000	178080000
coaD	A0A0K2GC93	Phosphopantetheine adenylyltransferase	18.195	162	0.198	1.14711	0.0457	0.065	no	no	0	33	38	31	28	27	30	235650000	276450000	296070000	290410000	307520000	229750000
adk	A0A0K2G9N7	Adenylate kinase	24.168	218	-0.112	-1.08073	0.228	0.27	no	no	0	25	29	26	27	36	33	235390000	254540000	248350000	377350000	380850000	309840000
NITMOv2_4500	A0A0K2GJ22	Uncharacterized protein	48.263	454	-0.225	-1.16878	0.0196	0.0314	no	no	0	55	55	65	78	82	70	234590000	249050000	243280000	314240000	338740000	237960000
NITMOv2_0037	A0A0K2G692	Putative pterin-4-alpha-carbinolamine dehydratase	12.849	116	0.852	1.805	2.5e-05	0.00022	no	no	0	14	14	15	10	10	7	234120000	247300000	256160000	228740000	209250000	163230000
efp	A0A0K2GC09	Elongation factor P	21.06	186	0.158	1.11574	0.0897	0.117	no	no	0	17	13	15	20	20	17	234090000	240370000	230960000	277860000	276410000	248170000
NITMOv2_1249	A0A0K2GAP7	ANTAR domain-containing protein	47.529	420	0.567	1.48144	6.45e-05	0.000418	no	no	0	47	49	52	38	37	38	233850000	266490000	270710000	218910000	216190000	192800000
NITMOv2_0739	A0A0K2G8B3	Putative Cytochrome c	25.936	239	-0.0738	-1.05249	0.578	0.618	no	no	0	20	20	26	27	30	32	233140000	244670000	222330000	423530000	418550000	339960000
NITMOv2_0735	A0A0K2G872	Putative Quinol-cytochrome c reductase, cytochrome b subunit	42.026	373	0.447	1.3632	0.0012	0.00319	no	no	0	14	16	17	15	14	15	232610000	240310000	234630000	264020000	275510000	217060000
Tktl	A0A0K2GG43	Transketolase	66.006	621	-0.211	-1.15749	0.133	0.167	no	no	0	50	50	54	78	70	66	232500000	260560000	256320000	386930000	363940000	290640000
htpX	A0A0K2G9D3	Protease HtpX	31.982	292	0.4	1.31951	0.00864	0.0158	no	no	0	19	23	21	16	16	16	232130000	285980000	239040000	251910000	268930000	209310000
rplQ	A0A0K2GAN0	50S ribosomal protein L17	15.724	142	-0.102	-1.07326	0.238	0.278	no	no	0	15	19	16	18	21	21	232050000	246960000	365080000	544310000	466610000	446170000
NITMOv2_0599	A0A0K2G7X9	Uncharacterized protein	20.289	185	0.97	1.95884	5.29e-05	0.000364	no	no	0	14	15	13	9	11	9	231930000	256700000	231380000	161240000	171160000	133460000
NITMOv2_0065	A0A0K2G7E3	Uncharacterized protein	27.975	243	7.17	144.007	3.41e-05	0.00027	yes	yes	1	20	24	28	0	0	0	229010000	263720000	251480000	2566700	1964600	0
purH	A0A0K2GBZ2	Bifunctional purine biosynthesis protein PurH	55.66	517	-0.388	-1.30858	0.000487	0.00166	no	no	0	49	49	54	66	68	64	227030000	233170000	245350000	469180000	458960000	376900000
NITMOv2_3597	A0A0K2GGM9	Sulfurtransferase	33.081	292	0.224	1.16797	0.0158	0.0262	no	no	0	33	36	33	34	33	37	226270000	239220000	231060000	278270000	265230000	221560000
NITMOv2_0252	A0A0K2G6U1	Uncharacterized protein	13.768	122	0.025	1.01748	0.842	0.861	no	no	0	13	15	17	25	26	21	226200000	225780000	217910000	322260000	338780000	260640000
atoC.4	A0A0K2GEN3	Sigma-54 dependent transcriptional regulator	52.172	470	1.06	2.08493	7.68e-06	9.9e-05	yes	no	0	70	75	74	37	47	48	226080000	238760000	242960000	151170000	144910000	120260000
grxD	A0A0K2GHQ0	Glutaredoxin	12.238	107	0.278	1.21251	0.00678	0.0128	no	no	0	18	18	18	24	18	19	225410000	181660000	189860000	281190000	289110000	168410000
NITMOv2_2277	A0A0K2GCL8	Uncharacterized protein	14.959	134	0.725	1.6529	0.000843	0.00249	no	no	0	12	16	15	13	11	11	223630000	258070000	191840000	216370000	180440000	146750000
NITMOv2_0851	A0A0K2G8I6	Putative Peptidase M48, Ste24p	30.835	289	0.274	1.20916	0.0215	0.0339	no	no	0	23	28	26	17	20	15	223580000	262410000	249660000	294000000	255970000	204000000
hpt	A0A0K2GBF0	Hypoxanthine phosphoribosyltransferase	20.194	180	0.492	1.40639	0.00023	0.000972	no	no	0	21	24	26	19	20	20	223560000	240850000	254450000	243120000	234500000	190720000
modC	A0A0K2GAG6	Molybdate ABC transporter, ATP-binding protein	38.89	362	0.491	1.40542	0.00156	0.00399	no	no	0	35	31	40	26	22	24	223170000	226160000	237800000	203930000	195370000	144270000
NITMOv2_0732	A0A0K2G884	Uncharacterized protein	63.087	567	-0.169	-1.12428	0.26	0.302	no	no	0	48	49	60	61	63	60	222680000	272970000	269090000	348180000	330630000	267400000
NITMOv2_2231	A0A0K2GDF4	Uncharacterized protein	28.505	254	0.454	1.36983	0.000765	0.00232	no	no	0	26	24	26	21	20	21	222200000	239200000	253200000	273880000	259000000	198070000
NITMOv2_2895	A0A0K2GEB8	Sigma-54 dependent transcriptional regulator	52.643	478	0.881	1.84165	7.54e-05	0.000462	no	no	0	10	10	10	7	7	6	222070000	189300000	115140000	24236000	23012000	17472000
NITMOv2_0866	A0A0K2G8J9	Putative Peptidyl-prolyl cis-trans isomerase D	26.268	232	-0.0656	-1.04652	0.407	0.451	no	no	0	24	24	23	28	31	30	219500000	228920000	273680000	351740000	340200000	297160000
yajC	A0A0K2GGF7	Preprotein translocase, subunit YajC	12.076	111	0.571	1.48555	0.0019	0.00462	no	no	0	7	7	6	4	4	4	218440000	239260000	252810000	235100000	222890000	177340000
NITMOv2_3615	A0A0K2GHB7	MULTIHEME_CYTC domain-containing protein	48.239	441	0.689	1.61217	0.000702	0.00219	no	no	0	31	30	28	29	23	21	217790000	231130000	202930000	211660000	209150000	152730000
NITMOv2_0409	A0A0K2G7D5	Uncharacterized protein	11.496	103	0.698	1.62225	0.00387	0.00808	no	no	0	11	13	11	9	9	8	217430000	209370000	182450000	178810000	165170000	159190000
tsf	A0A0K2GC36	Elongation factor Ts	21.906	198	-0.0803	-1.05724	0.3	0.342	no	no	0	21	24	26	25	28	26	216930000	221730000	234220000	361030000	337480000	285990000
NITMOv2_4057	A0A0K2GHP2	PilZ domain-containing protein	14.184	128	0.394	1.31403	0.00954	0.0172	no	no	0	7	8	9	10	9	9	216780000	232520000	231760000	254100000	222970000	184140000
NITMOv2_3787	A0A0K2GGT4	Putative helicase	66.862	593	0.492	1.40639	0.000383	0.00138	no	no	0	55	54	63	57	56	53	216680000	236150000	221760000	237560000	229170000	186590000
NITMOv2_0633	A0A0K2G888	Putative Cell division protein DivIVA	19.848	174	-0.286	-1.21926	0.00654	0.0124	no	no	0	31	31	28	34	32	29	215850000	255130000	245070000	385440000	371160000	319430000
NITMOv2_3431	A0A0K2GFT8	Uncharacterized protein	14.081	135	0.223	1.16716	0.169	0.205	no	no	0	17	15	19	19	14	12	215740000	226200000	201360000	265930000	257620000	186060000
NITMOv2_3831	A0A0K2GGY3	Putative Universal stress protein	31.305	287	1.22	2.32947	1.66e-06	3.8e-05	yes	no	0	24	21	26	16	16	14	215660000	220860000	251310000	136270000	120450000	101810000
NITMOv2_1591	A0A0K2GAP3	Uncharacterized protein	13.765	124	-0.0195	-1.01361	0.895	0.91	no	no	0	17	18	18	22	23	20	214880000	212090000	210110000	387750000	344690000	272180000
NITMOv2_3628	A0A0K2GGD6	WD_REPEATS_REGION domain-containing protein	40.565	366	-0.191	-1.14155	0.0456	0.0649	no	no	0	39	35	43	62	60	55	213660000	242720000	260750000	379710000	363030000	298910000
NITMOv2_4245	A0A0K2GI26	Uncharacterized protein	12.944	124	0.78	1.71713	0.000117	0.00062	no	no	0	11	13	13	11	9	9	213010000	222880000	231820000	211610000	192360000	161420000
pyrF	A0A0K2GJ42	Orotidine 5-phosphate decarboxylase	25.383	238	0.151	1.11034	0.158	0.194	no	no	0	31	32	32	28	29	26	212600000	214910000	245240000	311220000	276830000	208880000
NITMOv2_2288	A0A0K2GCV8	Uncharacterized protein	38.349	368	0.503	1.41716	0.000301	0.00116	no	no	0	28	25	35	34	36	34	212440000	242290000	250560000	256820000	255920000	208690000
iscA	A0A0K2GJ83	FeS cluster assembly protein	12.641	118	0.542	1.45599	0.000771	0.00234	no	no	0	16	17	19	15	14	13	211430000	198720000	264120000	236970000	215360000	171840000
NITMOv2_4788	A0A0K2GJP0	Uncharacterized protein	9.0254	80	0.202	1.15029	0.0254	0.0391	no	no	0	4	4	4	4	5	4	211240000	237610000	248170000	309850000	282470000	217800000
NITMOv2_4544	A0A0K2GIZ7	YceI domain-containing protein	22.368	203	0.411	1.32961	0.0022	0.00517	no	no	0	28	27	31	23	22	18	211160000	213930000	213970000	206180000	190180000	161220000
NITMOv2_0020	A0A0K2G6J2	Uncharacterized protein	62.039	558	0.383	1.30405	0.00408	0.00847	no	no	0	74	70	76	62	57	61	210820000	235850000	226870000	210990000	200560000	164680000
NITMOv2_0569	A0A0K2G7U8	Histidine kinase domain-containing protein	68.108	627	0.0669	1.04746	0.237	0.278	no	no	0	79	83	104	93	90	89	209850000	226480000	236200000	298830000	263510000	210670000
ilvD	A0A0K2GEK7	Dihydroxy-acid dehydratase	58.621	557	1.04	2.05623	5.57e-06	7.92e-05	yes	no	0	49	48	50	28	30	26	209640000	240160000	250350000	135610000	130650000	104380000
NITMOv2_0200	A0A0K2G6T4	Uncharacterized protein	39.964	356	0.364	1.28699	0.00856	0.0156	no	no	0	42	42	45	36	38	38	209310000	227160000	225130000	174060000	168610000	141350000
NITMOv2_1319	A0A0K2GAX6	Uncharacterized protein	21.869	198	0.52	1.43396	0.000376	0.00136	no	no	0	31	29	30	22	24	22	208890000	265820000	261320000	259800000	231300000	185820000
tig	A0A0K2G6S9	Trigger factor	49.329	440	-0.254	-1.19251	0.0267	0.0407	no	no	0	44	50	53	57	63	58	208380000	248460000	224730000	468300000	418660000	324850000
NITMOv2_3612	A0A0K2GGP3	Uncharacterized protein	9.5548	84	0.535	1.44894	0.00177	0.00438	no	no	0	7	7	8	8	6	7	207510000	218230000	212730000	202300000	182570000	136370000
NITMOv2_3370	A0A0K2GGL3	UDP-glucose/GDP-mannose dehydrogenase family protein	47.222	431	-0.0251	-1.01755	0.768	0.796	no	no	0	47	47	47	54	58	50	207330000	213490000	187340000	279580000	291590000	216880000
NITMOv2_3836	A0A0K2GGY8	Uncharacterized protein	49.296	468	0.765	1.69937	6.43e-05	0.000418	no	no	0	37	42	49	39	35	36	206030000	226070000	226460000	191540000	173330000	148460000
NITMOv2_4189	A0A0K2GI85	Uncharacterized protein	8.3196	73	-0.366	-1.28877	0.0326	0.0486	no	no	0	15	15	13	15	16	13	204550000	234450000	237620000	177720000	232100000	203260000
infB	A0A0K2GJQ7	Translation initiation factor IF-2	89.767	838	-0.346	-1.27103	0.00179	0.0044	no	no	0	69	73	74	90	89	83	204420000	217560000	222230000	400060000	368480000	304960000
NITMOv2_2530	A0A0K2GDC5	Uncharacterized protein	44.016	394	-0.533	-1.44693	0.00017	0.000781	no	no	0	26	21	31	50	44	39	203990000	210760000	225490000	426550000	411680000	324230000
forB	A0A0K2G8D4	2-oxoacid:ferredoxin oxidoreductase, beta subunit	32.939	299	-1.17	-2.25012	1.12e-06	3.12e-05	yes	no	0	27	30	29	67	66	67	203980000	221400000	223660000	696120000	722860000	619270000
NITMOv2_1173	A0A0K2G9R6	ABC_transp_aux domain-containing protein	56.49	507	0.258	1.19582	0.0187	0.03	no	no	0	56	59	62	59	53	52	203370000	226770000	224520000	262950000	245640000	218170000
acrB.1	A0A0K2GAM3	RND-type permease AcrB	117.63	1089	0.576	1.49071	0.000235	0.000983	no	no	0	109	117	122	116	103	108	202700000	223100000	214780000	206530000	186030000	160570000
atoB	A0A0K2G6M4	Acetyl-CoA acetyltransferase	41.363	398	2.19	4.56305	1.13e-06	3.12e-05	yes	no	0	34	31	29	10	10	8	202170000	223030000	205730000	56558000	55466000	44290000
proS	A0A0K2GAC6	Proline--tRNA ligase	62.763	567	0.492	1.40639	0.000511	0.00172	no	no	0	66	65	70	80	71	74	202140000	215390000	199770000	202490000	213320000	168790000
NITMOv2_3647	A0A0K2GGS3	FGE-sulfatase domain-containing protein	34.009	304	0.404	1.32317	0.00355	0.00759	no	no	0	34	40	36	37	32	32	201920000	230590000	230370000	247330000	219150000	187240000
NITMOv2_4554	A0A0K2GJ06	OMP_b-brl domain-containing protein	23.901	233	0.829	1.77645	0.000742	0.00228	no	no	0	14	15	14	13	10	11	200520000	227930000	253110000	222140000	148630000	161600000
prpC	A0A0K2G6L4	Citrate synthase	43.334	392	3.01	8.05564	1.3e-08	3.4e-06	yes	no	0	36	39	44	11	9	9	200290000	199950000	233400000	22124000	20294000	18750000
infA	A0A0K2GAM5	Translation initiation factor IF-1	8.2917	72	-0.498	-1.41225	0.0381	0.0554	no	no	0	4	6	6	6	7	7	198880000	237540000	272040000	396370000	427950000	341780000
arc	A0A0K2GG68	Proteasome-associated ATPase	65.56	589	-0.0685	-1.04863	0.444	0.487	no	no	0	45	60	56	71	70	64	197840000	238320000	223860000	330320000	328420000	248610000
NITMOv2_3791	A0A0K2GGW7	Uncharacterized protein	15.073	140	0.181	1.13367	0.0299	0.0451	no	no	0	14	11	12	10	9	10	197700000	214190000	205970000	217400000	219040000	179180000
ltaA	A0A0K2GAZ3	L-allo-threonine aldolase	36.928	343	0.334	1.2605	0.00358	0.00763	no	no	0	30	29	31	29	30	27	196440000	208960000	203510000	224240000	181000000	149850000
NITMOv2_3725	A0A0K2GHL0	Uncharacterized protein	7.761	69	1.59	3.01049	0.000166	0.000781	yes	no	0	8	7	6	4	2	1	194220000	218670000	158000000	161510000	98774000	53296000
NITMOv2_1616	A0A0K2GAS0	Uncharacterized protein	40.153	361	0.272	1.20748	0.0102	0.0181	no	no	0	35	37	45	33	38	36	193540000	208300000	200670000	214480000	209560000	179760000
smtA	A0A0K2GG42	SAM-dependent methyltransferase	25.26	223	0.696	1.62001	0.000312	0.00119	no	no	0	23	23	21	12	14	11	193470000	203480000	196730000	166310000	172210000	126790000
NITMOv2_3280	A0A0K2GFE0	Uncharacterized protein	85.804	786	1.27	2.41162	3.93e-05	0.000298	yes	no	0	89	87	96	44	44	52	191710000	195290000	204210000	98132000	90371000	102700000
NITMOv2_0736	A0A0K2G984	Uncharacterized protein	34.853	323	0.32	1.24833	0.0234	0.0364	no	no	0	25	26	22	21	24	20	190350000	215120000	193470000	239590000	271030000	197170000
rpmD	A0A0K2GAL7	50S ribosomal protein L30	7.8191	72	-0.428	-1.34537	0.00119	0.00318	no	no	0	11	11	12	11	9	11	189270000	212130000	204010000	305030000	335530000	285950000
ilvC	A0A0K2G8M2	Ketol-acid reductoisomerase (NADP(+))	36.594	337	-1.17	-2.25012	1.82e-06	4.01e-05	yes	no	0	24	25	31	52	54	60	188540000	209450000	206760000	669950000	641970000	554620000
NITMOv2_1456	A0A0K2GAA6	TPR_REGION domain-containing protein	15.447	147	-0.0388	-1.02726	0.718	0.752	no	no	0	15	14	17	12	17	14	184300000	209410000	211940000	374880000	333610000	238200000
NITMOv2_2058	A0A0K2GC01	Putative periplasmic serine endoprotease DegP-like	48.979	463	0.319	1.24747	0.00476	0.00955	no	no	0	48	48	44	54	50	37	184260000	207910000	200750000	238170000	212160000	172730000
purS	A0A0K2GAV8	Phosphoribosylformylglycinamidine synthase subunit PurS	8.9043	79	0.243	1.18345	0.0309	0.0464	no	no	0	7	8	6	9	9	5	183780000	193870000	206800000	263710000	238530000	176140000
NITMOv2_0208	A0A0K2G7Q6	Putative RNA polymerase-binding protein DksA	17.005	150	0.295	1.22688	0.0045	0.0091	no	no	0	9	10	11	6	9	8	183720000	203830000	192570000	196490000	211960000	167840000
hflK	A0A0K2GI56	Protein HflK	38.232	343	0.588	1.50316	6.61e-05	0.000424	no	no	0	23	20	24	26	25	23	183650000	185250000	193970000	177000000	172540000	140450000
glyA	A0A0K2G6K8	Serine hydroxymethyltransferase	45.402	420	-0.384	-1.30495	0.00512	0.0101	no	no	0	27	30	36	52	47	53	183610000	190240000	187310000	390570000	335430000	300490000
NITMOv2_0246	A0A0K2G6X8	SmpA_OmlA domain-containing protein	13.933	125	0.54	1.45397	0.000118	0.000625	no	no	0	14	13	10	10	11	12	182120000	185940000	199500000	176420000	166980000	137350000
glgC1	A0A0K2GD78	Glucose-1-phosphate adenylyltransferase	46.271	412	0.524	1.43794	0.000158	0.000758	no	no	0	38	44	43	28	26	29	180460000	201830000	205560000	192140000	172550000	149120000
clpC	A0A0K2GD33	Negative regulator of genetic competence ClpC/MecB	91.53	808	-0.86	-1.81504	3.35e-05	0.000267	no	no	0	72	75	74	125	129	115	180040000	197080000	205750000	498390000	473090000	348130000
NITMOv2_4541	A0A0K2GJ04	FGE-sulfatase domain-containing protein	33.845	304	-0.185	-1.13682	0.142	0.175	no	no	0	22	20	20	23	22	22	179970000	204030000	176100000	217130000	209150000	192890000
NITMOv2_2969	A0A0K2GET9	Uncharacterized protein	17.193	156	2.49	5.61778	0.000246	0.00101	yes	no	0	11	10	10	1	3	3	179190000	189620000	175070000	33759000	31059000	66324000
hemL	A0A0K2GJ57	Glutamate-1-semialdehyde 2,1-aminomutase	45.305	427	0.355	1.27899	0.00309	0.00676	no	no	0	40	40	46	38	33	37	179170000	196160000	200740000	200500000	193100000	155330000
NITMOv2_3301	A0A0K2GFR2	Uncharacterized protein	39.53	375	0.336	1.26225	0.00765	0.0142	no	no	0	32	31	29	27	28	32	178990000	189710000	189640000	253200000	220280000	171580000
NITMOv2_2409	A0A0K2GD76	Uncharacterized protein	29.64	264	0.00675	1.00469	0.934	0.944	no	no	0	44	41	34	39	37	35	178510000	186100000	162330000	263840000	239820000	191270000
NITMOv2_4597	A0A0K2GJE1	Uncharacterized protein	17.584	159	0.615	1.53156	0.000588	0.00193	no	no	0	11	12	16	9	10	9	178440000	183510000	224500000	198790000	185230000	122620000
rfaEa	A0A0K2GFG7	D-beta-D-heptose 7-phosphate kinase, domain I of bifunctional protein HldE	36.094	338	-0.325	-1.25266	0.0152	0.0254	no	no	0	22	22	29	39	29	33	177590000	183990000	195980000	299010000	261580000	222690000
mtnP	A0A0K2GHH8	S-methyl-5-thioadenosine phosphorylase	32.01	299	-0.0487	-1.03433	0.416	0.459	no	no	0	19	18	22	25	25	24	175820000	186880000	203810000	286200000	272000000	220750000
NITMOv2_2480	A0A0K2GD69	IPT/TIG domain-containing protein	60.375	568	-0.242	-1.18263	0.0114	0.0199	no	no	0	60	60	59	70	64	69	175430000	209330000	207710000	382820000	357550000	316370000
NITMOv2_0360	A0A0K2G741	Putative Peptidase S49, signal peptide peptidase SppA	32.604	300	0.162	1.11884	0.0977	0.126	no	no	0	21	25	23	22	21	22	173770000	196660000	193410000	247590000	230280000	182730000
ntrX	A0A0K2G9K9	Nitrogen assimilation regulatory protein NtrX	52.353	464	0.174	1.12818	0.0257	0.0394	no	no	0	46	45	47	40	35	34	172970000	179180000	181590000	212820000	195740000	193470000
NITMOv2_4858	A0A0K2GJV9	Uncharacterized protein	10.178	89	0.029	1.0203	0.703	0.739	no	no	0	8	9	8	15	13	10	172880000	181300000	185090000	410750000	383520000	306090000
NITMOv2_3784	A0A0K2GGU1	FGE-sulfatase domain-containing protein	30.707	281	0.548	1.46206	0.000489	0.00166	no	no	0	11	11	12	9	11	11	170260000	180010000	167840000	175800000	163270000	138990000
NITMOv2_0185	A0A0K2G6R9	Putative Gamma-glutamyl-gamma-aminobutyrate hydrolase	26.985	246	0.0865	1.06179	0.326	0.368	no	no	0	50	47	41	36	34	36	169960000	195740000	180120000	273120000	255610000	218820000
aspC	A0A0K2GBZ8	Aminotransferase	43.002	398	0.344	1.26927	0.00155	0.00397	no	no	0	29	29	32	29	31	23	169740000	183120000	185380000	195170000	181970000	154880000
yrdA	A0A0K2G6T3	Protein YrdA	20.665	191	2.32	4.99332	0.142	0.176	no	yes	1	4	4	4	4	3	2	168890000	174250000	148740000	160390000	153490000	50089000
NITMOv2_1475	A0A0K2GBF3	Putative Outer membrane protein TolC	49.119	453	0.458	1.37364	0.000921	0.00267	no	no	0	38	40	41	47	47	39	168740000	211360000	231030000	255190000	227010000	177460000
NITMOv2_2080	A0A0K2GD28	Uncharacterized protein	31.976	289	0.343	1.26839	0.00118	0.00317	no	no	0	22	21	19	18	17	21	167940000	164670000	188440000	179260000	171190000	158650000
dapA	A0A0K2G8B5	4-hydroxy-tetrahydrodipicolinate synthase	30.99	290	-0.298	-1.22944	0.00538	0.0105	no	no	0	22	25	28	40	36	34	167020000	178910000	190440000	312340000	285960000	230210000
NITMOv2_1429	A0A0K2GA59	Uncharacterized protein	24.97	246	0.463	1.37841	0.00181	0.00445	no	no	0	9	8	8	6	7	4	166980000	175670000	179770000	141040000	180840000	137890000
NITMOv2_3625	A0A0K2GHC7	Uncharacterized protein	37.924	337	-0.686	-1.60882	0.00037	0.00135	no	no	0	24	28	25	37	30	28	166800000	163930000	173200000	359170000	338300000	260390000
NITMOv2_4438	A0A0K2GJK9	Uncharacterized protein	41.194	376	0.44	1.3566	0.00269	0.00606	no	no	0	39	44	40	39	40	33	166360000	179260000	172050000	186290000	171660000	138120000
ftsH	A0A0K2GB75	ATP-dependent zinc metalloprotease FtsH	67.383	603	-0.294	-1.22603	0.00955	0.0172	no	no	0	43	45	56	64	55	64	165140000	166410000	176640000	267490000	256540000	204580000
NITMOv2_0963	A0A0K2G8X6	Putative Regulatory protein, FmdB family	12.894	117	0.786	1.72429	0.00245	0.00562	no	no	0	3	3	3	4	3	3	165010000	175430000	181230000	169620000	157460000	104520000
ppa	A0A0K2GBL8	Inorganic diphosphatase	25.257	228	0.126	1.09126	0.184	0.222	no	no	0	24	24	27	26	23	22	164990000	190470000	180050000	189860000	183800000	159850000
NITMOv2_0447	A0A0K2G7E8	Uncharacterized protein	43.461	393	0.146	1.1065	0.146	0.181	no	no	0	33	38	42	49	47	42	164840000	174120000	199750000	260320000	243250000	203750000
NITMOv2_3859	A0A0K2GH30	Uncharacterized protein	15.949	147	0.289	1.22179	0.0964	0.125	no	no	0	16	16	18	16	13	14	164490000	167470000	215470000	189730000	193610000	141150000
hscB	A0A0K2GIA3	Co-chaperone protein HscB (Hsc20)	27.401	236	0.916	1.88688	8.38e-05	0.000503	no	no	0	20	24	28	30	28	26	163200000	175500000	185640000	131860000	117570000	92424000
fadB	A0A0K2G7D1	Putative enoyl-CoA hydratase	27.154	257	2.46	5.50217	7.29e-07	2.6e-05	yes	no	0	46	51	39	9	11	12	163140000	177410000	166240000	34465000	36975000	29579000
sdhA or nadB	A0A0K2G833	Succinate dehydrogenase/fumarate reductase, flavoprotein subunit	57.101	527	0.0517	1.03649	0.568	0.609	no	no	0	34	35	41	41	42	41	162370000	177500000	188370000	294390000	264290000	203140000
NITMOv2_0944	A0A0K2G8U3	Putative Aminomethyltransferase, glycine cleavage system T protein	41.016	373	0.175	1.12896	0.0781	0.104	no	no	0	29	25	33	29	33	27	161980000	170010000	180910000	186380000	195710000	158770000
rng	A0A0K2G8M1	Ribonuclease G	57.343	502	-0.433	-1.35004	0.00163	0.0041	no	no	0	47	50	63	77	74	69	161780000	177760000	206220000	335470000	319240000	258130000
gdhA	A0A0K2G876	Glutamate dehydrogenase	45.45	418	0.518	1.43197	0.000172	0.000789	no	no	0	28	30	33	29	29	26	161580000	173890000	194960000	182650000	169550000	140090000
thiG	A0A0K2GH65	Thiazole synthase	27.471	257	0.0387	1.02719	0.644	0.683	no	no	0	21	23	20	25	23	20	161290000	183830000	183120000	251320000	252190000	205200000
def	A0A0K2GCZ5	Peptide deformylase	19.947	179	0.659	1.57899	0.000231	0.000974	no	no	0	14	18	18	11	12	12	159500000	176900000	199570000	165430000	151870000	108780000
NITMOv2_4165	A0A0K2GHX0	Putative UDP-glucose 4-epimerase	33.768	307	-0.513	-1.42701	0.000372	0.00135	no	no	0	19	17	17	36	41	32	159150000	158670000	164740000	343010000	358650000	278360000
atoC.1	A0A0K2G9H9	Acetoacetate metabolism regulatory protein AtoC	51.633	467	-0.333	-1.25963	0.00333	0.00718	no	no	0	16	15	14	25	31	28	158570000	78020000	168940000	245950000	243080000	191740000
NITMOv2_0036	A0A0K2G6C6	Sulfiredoxin	36.637	330	0.48	1.39474	0.000656	0.00208	no	no	0	22	26	28	35	34	25	158500000	184770000	181470000	174890000	174880000	159130000
NITMOv2_0064	A0A0K2G6B6	Putative 4-hydroxyphenylpyruvate dioxygenase	21.694	194	5.95	61.8199	7.41e-08	7.47e-06	yes	yes	3	18	19	19	0	0	0	158180000	240690000	257830000	14567000	10304000	1102700
glnB.2	A0A0K2GJU3	Nitrogen regulatory protein P-II	12.451	113	-0.0057	-1.00396	0.965	0.969	no	no	0	11	8	10	18	14	13	157710000	127200000	150940000	274200000	244360000	188350000
NITMOv2_0712	A0A0K2G864	Uncharacterized protein	23.22	205	0.184	1.13603	0.0198	0.0315	no	no	0	24	29	29	23	25	26	157650000	181880000	204110000	183490000	187460000	167210000
NITMOv2_4428	A0A0K2GIL4	Uncharacterized protein	54.643	486	-0.162	-1.11884	0.0543	0.0754	no	no	0	64	50	64	67	70	65	156800000	170010000	177060000	282560000	247160000	198690000
apgM	A0A0K2GIS0	Putative 2,3-bisphosphoglycerate-independent phosphoglycerate mutase	42.988	403	-0.0423	-1.02975	0.531	0.572	no	no	0	38	37	42	34	35	46	156510000	165780000	181890000	198760000	245140000	204060000
comE	A0A0K2G7V5	Sulfopyruvate decarboxylase, beta subunit	21.036	192	0.25	1.18921	0.0222	0.0349	no	no	0	12	15	13	18	11	12	155960000	176630000	189680000	234650000	201550000	179220000
NITMOv2_4574	A0A0K2GK18	Uncharacterized protein	26.637	245	-1.61	-3.05252	3.47e-07	1.46e-05	yes	no	0	28	26	28	58	61	53	155230000	168800000	168850000	783920000	686930000	602780000
NITMOv2_3929	A0A0K2GHH4	Putative Toluene tolerance-type auxiliary component of ABC-type transport system	22.938	197	0.948	1.9292	1.82e-05	0.000174	no	no	0	12	10	13	12	11	11	154990000	165790000	155120000	110180000	105170000	89544000
anmK	A0A0K2G7A3	Anhydro-N-acetylmuramic acid kinase	41.83	398	0.429	1.3463	0.00205	0.00489	no	no	0	18	19	18	17	15	16	154760000	166650000	173620000	174650000	158670000	134250000
NITMOv2_1450	A0A0K2GBB4	SnoaL-like domain-containing protein	33.089	292	0.374	1.29594	0.0124	0.0213	no	no	0	22	18	17	9	12	9	154690000	151190000	167060000	159320000	158440000	114770000
NITMOv2_3007	A0A0K2GFQ2	Putative NADH-quinone oxidoreductase, subunit L	63.175	571	0.481	1.39571	0.0145	0.0244	no	no	0	35	29	28	24	24	21	154630000	161480000	179150000	167010000	150950000	115790000
NITMOv2_4299	A0A0K2GIB6	NAD-dependent aldehyde dehydrogenase	51.016	480	0.0953	1.06829	0.255	0.297	no	no	0	38	37	44	52	42	39	154480000	166920000	175310000	220520000	201610000	157180000
msrB	A0A0K2GDQ0	Peptide-methionine (R)-S-oxide reductase	15.672	139	0.404	1.32317	0.00427	0.00876	no	no	0	10	9	7	7	6	7	154370000	163140000	166440000	155260000	168410000	118940000
czcA.1	A0A0K2GDU9	Cation efflux system protein CzcA	114.9	1055	0.453	1.36888	0.000526	0.00177	no	no	0	78	75	80	65	68	62	154250000	163680000	184740000	174020000	172560000	141080000
NITMOv2_0066	A0A0K2G6E3	Uncharacterized protein	36.527	320	1.81	3.50642	1.99e-07	1.31e-05	yes	no	0	20	21	24	5	7	5	154090000	166200000	161250000	55396000	59030000	45657000
metF	A0A0K2G846	Methylenetetrahydrofolate reductase	32.047	296	-0.235	-1.17691	0.00993	0.0177	no	no	0	33	39	42	47	39	40	153950000	184680000	204870000	286030000	268780000	222160000
NITMOv2_3861	A0A0K2GH07	Putative Universal stress protein	32.437	299	0.988	1.98343	5.25e-06	7.69e-05	no	no	0	29	29	29	22	18	23	153130000	171530000	185030000	122060000	114270000	99137000
NITMOv2_0481	A0A0K2G8K9	AIRC domain-containing protein	27.261	253	0.201	1.14949	0.0235	0.0365	no	no	0	20	20	23	14	15	18	152850000	175300000	172380000	210910000	188700000	148470000
fusA.1	A0A0K2GC98	Elongation factor G (EF-G)	75.533	700	1.97	3.91768	2.94e-07	1.4e-05	yes	no	0	36	44	53	18	14	14	152370000	167890000	172460000	49665000	52490000	39552000
NITMOv2_0519	A0A0K2G7Q4	Uncharacterized protein	48.71	438	-0.0646	-1.04579	0.413	0.457	no	no	0	32	33	33	44	48	41	152030000	170710000	173070000	270780000	256230000	200170000
pdxA	A0A0K2G7I5	4-hydroxythreonine-4-phosphate dehydrogenase	36.594	350	0.305	1.23542	0.012	0.0207	no	no	0	35	31	32	24	24	22	151310000	165900000	160100000	202690000	186850000	138570000
lpxD	A0A0K2GBE5	UDP-3-O-acylglucosamine N-acyltransferase	38.275	363	0.45	1.36604	0.000167	0.000781	no	no	0	12	14	15	9	14	13	151240000	161930000	195980000	136730000	174470000	126710000
NITMOv2_1765	A0A0K2GB59	Putative Fe(2+)-trafficking protein YggX	10.395	93	0.379	1.30044	0.00159	0.00404	no	no	0	8	9	9	7	5	6	151240000	159000000	163550000	261930000	153590000	135190000
degP	A0A0K2G813	Serine protease Do	49.087	469	0.629	1.54649	7.15e-05	0.000448	no	no	0	28	31	26	19	21	19	150940000	167630000	157350000	122960000	123060000	102130000
NITMOv2_3627	A0A0K2GGQ6	Uncharacterized protein	39.015	332	-0.986	-1.98069	1.31e-05	0.000142	no	no	0	25	26	34	57	63	52	150840000	143680000	164310000	445550000	427210000	338870000
greA	A0A0K2GFI0	Transcription elongation factor GreA	17.604	158	0.366	1.28877	0.00209	0.005	no	no	0	9	9	8	8	7	7	150800000	158880000	155850000	190010000	181100000	150510000
NITMOv2_1172	A0A0K2G9H5	Uncharacterized protein	50.253	457	0.346	1.27103	0.00262	0.00595	no	no	0	30	35	40	33	33	36	150150000	162340000	165600000	201640000	189010000	143970000
NITMOv2_1384	A0A0K2GA10	Ferredoxin--NAD(+) reductase	56.245	519	0.274	1.20916	0.00328	0.00711	no	no	0	44	46	48	30	38	38	149660000	154440000	160370000	166520000	172030000	137970000
NITMOv2_4119	A0A0K2GHU6	Putative Ubiquinone/menaquinone biosynthesis methyltransferase UbiE	31.054	286	0.531	1.44493	0.00139	0.00364	no	no	0	47	40	42	25	25	26	149570000	148590000	171420000	167100000	153200000	114340000
NITMOv2_0803	A0A0K2G8F0	Putative Proteasome, beta subunit	27.937	257	0.117	1.08448	0.137	0.17	no	no	0	20	18	17	18	19	22	148990000	176800000	184240000	229980000	203150000	185520000
NITMOv2_1830	A0A0K2GBC1	Putative Vitamin B12 transporter BtuB	74.08	674	-0.131	-1.09505	0.0893	0.117	no	no	0	56	58	58	68	62	63	148810000	163510000	176260000	253590000	256640000	204070000
NITMOv2_3000	A0A0K2GEN5	Uncharacterized protein	14.868	136	1.01	2.01391	5.69e-05	0.000386	yes	no	0	10	9	8	7	7	7	148110000	156210000	142020000	78389000	89003000	82643000
NITMOv2_3595	A0A0K2GHA1	Putative N-carbamoyl-D-amino acid hydrolase	29.363	263	0.328	1.25527	0.037	0.0542	no	no	0	17	16	20	16	19	18	147740000	162040000	160660000	173730000	153500000	124210000
clpB	A0A0K2GCG7	Chaperone protein ClpB	96.166	865	0.106	1.07624	0.293	0.335	no	no	0	62	63	73	67	69	60	146950000	149610000	174510000	232510000	212360000	154700000
NITMOv2_0804	A0A0K2G8P9	Putative Proteasome, alpha subunit	29.941	272	0.236	1.17772	0.0159	0.0262	no	no	0	20	14	20	19	18	15	146560000	152130000	149890000	194300000	170540000	154060000
NITMOv2_4307	A0A0K2GI88	Uncharacterized protein	17.342	167	0.992	1.98894	1.08e-05	0.000126	no	no	0	12	11	11	8	8	12	146540000	159830000	165390000	130570000	134430000	111390000
aroQ	A0A0K2GD24	3-dehydroquinate dehydratase	17.934	165	-0.252	-1.19086	0.154	0.19	no	no	0	19	18	19	20	17	16	146370000	171110000	209440000	337070000	330700000	237300000
NITMOv2_3948	A0A0K2GH95	Uncharacterized protein	11.159	103	1.42	2.67586	0.0135	0.0228	yes	no	0	4	4	5	2	3	4	146240000	111400000	563310000	145560000	132310000	107590000
prpD	A0A0K2G6A2	2-methylcitrate dehydratase	51.748	475	1.49	2.80889	1.2e-06	3.14e-05	yes	no	0	41	44	38	19	19	20	146190000	164690000	159270000	81910000	73756000	66291000
NITMOv2_3689	A0A0K2GGL4	Putative Carbohydrate/purine kinase, PfkB family	33.762	304	0.0599	1.04239	0.425	0.469	no	no	0	22	22	24	26	29	25	145730000	151300000	183040000	230390000	215640000	173550000
NITMOv2_2479	A0A0K2GE69	Uncharacterized protein	34.806	330	0.479	1.39378	0.000158	0.000758	no	no	0	28	29	24	22	23	19	144440000	165740000	160500000	170440000	161430000	136560000
phnW	A0A0K2G858	2-aminoethylphosphonate aminotransferase	39.633	360	0.0836	1.05966	0.487	0.53	no	no	0	18	21	27	35	37	34	144420000	151820000	158080000	202400000	180740000	146300000
rpsT	A0A0K2GK23	30S ribosomal protein S20	10.214	92	-0.899	-1.86477	0.00158	0.00403	no	no	0	3	3	3	5	5	3	144320000	166410000	179170000	478930000	453470000	289890000
wrbA	A0A0K2GHB0	NAD(P)H:quinone oxidoreductase WrbA	22.093	209	0.645	1.56374	0.00179	0.0044	no	no	0	9	10	9	7	10	7	143920000	129080000	118240000	137020000	133240000	103610000
NITMOv2_4517	A0A0K2GIX5	Putative Sulfurtransferase TusA	9.1077	81	-0.39	-1.31039	0.00753	0.014	no	no	0	13	12	10	9	6	10	143280000	161030000	152130000	259620000	237400000	190840000
NITMOv2_3300	A0A0K2GFG0	Uncharacterized protein	44.336	413	0.377	1.29864	0.00252	0.00575	no	no	0	19	16	19	13	11	12	143260000	157480000	137920000	157340000	151270000	130090000
NITMOv2_0275	A0A0K2G769	Glucose-6-phosphate isomerase	61.421	564	0.592	1.50733	8.41e-05	0.000503	no	no	0	47	44	54	57	55	43	143190000	166180000	171420000	169200000	155190000	124510000
dmpA	A0A0K2G6X3	Peptidase S58	45.629	436	0.493	1.40737	0.00178	0.00438	no	no	0	9	12	6	10	10	9	143120000	169480000	141090000	202650000	180170000	141270000
acsA	A0A0K2GF43	Acetyl-CoA synthetase	70.26	629	0.198	1.14711	0.0433	0.0619	no	no	0	38	35	45	42	40	41	143090000	153120000	170230000	205510000	201480000	165520000
NITMOv2_3827	A0A0K2GGZ9	Uncharacterized protein	7.9872	70	2.02	4.05584	1.05e-05	0.000124	yes	no	0	13	9	11	2	2	3	142720000	124350000	178970000	82428000	60633000	41586000
fur	A0A0K2G8T7	Ferric uptake regulation protein	16.721	143	0.352	1.27633	0.0381	0.0554	no	no	0	11	16	14	14	13	11	142380000	154480000	155860000	205690000	162040000	122630000
NITMOv2_1066	A0A0K2GA87	Uncharacterized protein	41.783	383	0.535	1.44894	0.000144	0.000713	no	no	0	34	34	36	31	27	31	142120000	148510000	148600000	126210000	143580000	119010000
gmhA.1	A0A0K2GJ66	Phosphoheptose isomerase	20.402	192	-0.129	-1.09354	0.231	0.272	no	no	0	13	14	15	13	15	14	142010000	154290000	165950000	247400000	233100000	192680000
NITMOv2_3282	A0A0K2GFD6	Antitoxin	10.441	94	0.887	1.84933	8.79e-05	0.000518	no	no	0	5	5	4	2	4	1	141330000	158370000	145290000	117870000	117930000	88431000
NITMOv2_0373	A0A0K2G7G1	Trypsin-like serine peptidase, S1C	34.314	331	0.183	1.13524	0.0336	0.0497	no	no	0	19	20	21	18	15	16	141220000	182550000	188140000	166180000	139990000	118080000
NITMOv2_1111	A0A0K2GAC3	Uncharacterized protein	13.77	131	0.824	1.77031	0.00271	0.00611	no	no	0	12	11	7	8	6	6	141040000	156460000	123150000	122700000	110210000	52969000
NITMOv2_1154	A0A0K2G9G9	Uncharacterized protein	40.908	364	0.308	1.23799	0.00393	0.00819	no	no	0	41	41	47	32	35	36	141010000	147900000	158530000	153860000	143520000	122120000
NITMOv2_0139	A0A0K2G6U5	Uncharacterized protein	33.042	309	0.2	1.1487	0.101	0.13	no	no	0	25	28	26	25	22	22	139940000	154480000	163300000	172110000	150320000	120530000
NITMOv2_0724	A0A0K2G898	Putative ABC transporter, auxiliary component, ATP-dependent toluene efflux transporter	25.152	220	-1.24	-2.36199	8.56e-07	2.82e-05	yes	no	0	18	20	21	38	36	33	138850000	154420000	158550000	524110000	511700000	406830000
NITMOv2_2974	A0A0K2GEU4	Uncharacterized protein	27.837	254	0.858	1.81252	7.66e-05	0.000467	no	no	0	19	23	33	19	18	15	138600000	167400000	173750000	135540000	125280000	95775000
ilvE	A0A0K2GA12	Branched-chain-amino-acid aminotransferase	33.793	304	0.129	1.09354	0.0556	0.0769	no	no	0	38	45	48	33	35	35	138470000	152450000	167950000	165050000	164810000	145870000
devR.4	A0A0K2GH63	Transcriptional regulatory protein DevR (DosR)	23.595	219	0.307	1.23713	0.00714	0.0134	no	no	0	17	19	19	12	16	16	138130000	152740000	137730000	139170000	153320000	122990000
NITMOv2_3694	A0A0K2GGL8	Putative Tol-Pal system protein YbgF (Modular protein)	58.124	529	0.207	1.15429	0.0303	0.0456	no	no	0	27	27	24	27	25	24	138000000	150850000	138800000	185550000	186890000	149990000
NITMOv2_0083	A0A0K2G6G9	Dyp-type peroxidase	32.334	294	-0.0366	-1.02569	0.738	0.77	no	no	0	24	26	25	32	28	28	137850000	156520000	146890000	232540000	208680000	173210000
NITMOv2_2970	A0A0K2GEI7	Uncharacterized protein	36.776	344	2.03	4.08405	0.000136	0.000685	yes	no	0	36	29	32	12	9	21	137800000	143170000	153030000	36713000	31794000	57284000
mreB	A0A0K2G8L5	Cell shape-determining protein MreB	37.672	349	-0.86	-1.81504	4.95e-05	0.000348	no	no	0	24	28	31	50	54	47	137700000	147030000	154660000	399700000	350230000	297240000
NITMOv2_4603	A0A0K2GJ59	Putative Peptidase M16	59.822	543	0.311	1.24057	0.0276	0.0419	no	no	0	41	41	40	36	38	41	137160000	150750000	152060000	181260000	165600000	130210000
NITMOv2_0790	A0A0K2G8G0	mRNA interferase	12.437	112	0.244	1.18427	0.0313	0.0468	no	no	0	9	8	12	7	9	10	136880000	138410000	164070000	98749000	95965000	81522000
NITMOv2_0457	A0A0K2G7F8	YCII domain-containing protein	12.913	119	0.598	1.51362	0.00226	0.00529	no	no	0	8	8	8	6	7	5	136570000	144940000	137590000	141980000	128230000	96678000
forE	A0A0K2G817	2-oxoglutarate:ferredoxin oxidoreductase, epsilon subunit	11.573	107	-1.46	-2.75108	2.35e-06	4.65e-05	yes	no	0	8	7	4	17	18	15	136010000	138860000	140600000	660530000	592040000	504980000
secY	A0A0K2G9W1	Protein translocase subunit SecY	47.636	439	-0.0282	-1.01974	0.628	0.668	no	no	0	13	17	18	21	18	20	135630000	149920000	151420000	204710000	196350000	162650000
NITMOv2_3830	A0A0K2GH90	Putative Universal stress protein	18.31	169	1.07	2.09943	2.6e-05	0.000224	yes	no	0	14	13	14	3	6	5	135470000	150830000	169180000	113600000	93760000	74923000
grpE	A0A0K2GD65	Protein GrpE	21.977	204	-0.0919	-1.06577	0.31	0.352	no	no	0	11	12	11	10	8	11	135330000	145300000	178390000	240740000	239060000	178850000
NITMOv2_1696	A0A0K2GAX1	Uncharacterized protein	29.051	260	0.233	1.17528	0.00534	0.0105	no	no	0	24	25	27	18	26	29	134810000	149340000	156480000	155990000	156630000	134460000
tolB	A0A0K2GGW8	Protein TolB	48.034	442	-0.118	-1.08523	0.149	0.184	no	no	0	26	31	30	31	34	32	134760000	138170000	137330000	172150000	189090000	167630000
rpoN	A0A0K2G9L8	RNA polymerase, sigma-54 (Sigma N) factor	56.605	502	-0.0313	-1.02193	0.722	0.756	no	no	0	35	36	44	58	47	52	134520000	123920000	157770000	199630000	178550000	153070000
ilvI	A0A0K2G8J7	Acetolactate synthase	64.849	591	-1.83	-3.55537	5.97e-08	7.05e-06	yes	no	0	17	20	24	62	58	61	134090000	98151000	142240000	332450000	334780000	280120000
NITMOv2_0848	A0A0K2G8J3	zf-RING_7 domain-containing protein	29.092	257	0.105	1.07549	0.226	0.267	no	no	0	28	26	30	27	30	27	133490000	144380000	148950000	229940000	205390000	182850000
NITMOv2_4593	A0A0K2GJ51	Putative Peptidase M20	49.678	455	0.342	1.26751	0.00266	0.00601	no	no	0	31	30	35	29	33	30	133290000	150350000	150660000	160990000	151700000	125530000
mmgB	A0A0K2G6D3	Putative 3-hydroxybutyryl-CoA dehydrogenase	33.317	311	3.08	8.45614	1.41e-06	3.47e-05	yes	no	0	19	24	23	4	5	4	133070000	151330000	148220000	14140000	16131000	8852000
pycB	A0A0K2G978	Pyruvate carboxylase subunit B	71.477	651	0.078	1.05555	0.214	0.255	no	no	0	66	68	67	59	62	63	133040000	144570000	147130000	178780000	162510000	147880000
folK	A0A0K2G7E5	2-amino-4-hydroxy-6-hydroxymethyldihydropteridine pyrophosphokinase	20.982	184	0.631	1.54864	0.000268	0.00108	no	no	0	5	6	5	3	5	3	132870000	156310000	181490000	63488000	55634000	141160000
rpsK	A0A0K2G9W5	30S ribosomal protein S11	13.7	127	0.374	1.29594	0.229	0.27	no	no	0	4	3	4	2	2	3	132590000	136740000	129070000	100060000	168000000	157330000
NITMOv2_0062	A0A0K2G6M8	Putative Fumarylacetoacetase	36.286	332	1.86	3.63008	3.35e-07	1.46e-05	yes	no	0	47	58	60	17	18	14	132490000	131970000	150180000	43978000	45466000	37410000
pmbA	A0A0K2GA68	Peptidase U62	49.452	461	0.271	1.20664	0.0125	0.0216	no	no	0	34	32	38	34	39	31	131960000	141000000	132150000	151520000	167920000	139200000
NITMOv2_1023	A0A0K2G948	Uncharacterized protein	32.789	298	0.516	1.42998	0.000659	0.00208	no	no	0	15	16	14	13	10	13	131530000	143950000	141340000	150680000	137470000	119620000
rfaEb	A0A0K2GK64	D-beta-D-heptose 1-phosphate adenylyltransferase	17.09	160	1.04	2.05623	3.59e-05	0.000279	yes	no	0	7	7	7	3	4	5	131480000	147780000	137890000	100350000	98118000	75805000
apt	A0A0K2G9E4	Adenine phosphoribosyltransferase	19.151	174	-0.283	-1.21672	0.0344	0.0508	no	no	0	12	9	14	26	25	27	131160000	145030000	156340000	215210000	189210000	177880000
NITMOv2_3746	A0A0K2GHM8	Uncharacterized protein	41.687	416	0.2	1.1487	0.0492	0.0692	no	no	0	2	3	2	3	2	1	131090000	149830000	136480000	177760000	184980000	134660000
NITMOv2_4549	A0A0K2GJ00	Putative VacJ-like lipoprotein	32.996	299	0.448	1.36415	0.000967	0.00274	no	no	0	14	18	17	16	19	22	131000000	145110000	149890000	193410000	174170000	142790000
fabD	A0A0K2G8B4	Malonyl CoA-acyl carrier protein transacylase	32.785	316	-0.66	-1.58008	0.00075	0.0023	no	no	0	21	18	19	30	33	26	130570000	134820000	142580000	339150000	325260000	242890000
NITMOv2_4842	A0A0K2GJS9	Uncharacterized protein	55.31	490	0.572	1.48658	0.000128	0.000657	no	no	0	43	44	51	43	41	41	130530000	134100000	141130000	119820000	110790000	106660000
NITMOv2_4586	A0A0K2GJD1	Uncharacterized protein	35.559	327	0.0744	1.05292	0.502	0.545	no	no	0	21	23	22	19	17	23	130530000	138270000	122860000	172410000	153730000	140070000
ppnK	A0A0K2GC27	NAD kinase	30.916	286	-0.00881	-1.00613	0.948	0.954	no	no	0	8	13	18	14	19	12	130460000	154470000	152630000	125470000	118340000	91292000
NITMOv2_1454	A0A0K2GA85	Uncharacterized protein	10.655	93	0.354	1.2781	0.00554	0.0108	no	no	0	7	7	6	7	6	6	130290000	154620000	147820000	149230000	138180000	113980000
gyrA	A0A0K2G694	DNA gyrase subunit A	91.943	824	-0.319	-1.24747	0.00101	0.00283	no	no	0	65	58	69	72	74	79	129830000	135710000	155140000	249910000	245590000	198320000
proA	A0A0K2GAX5	Gamma-glutamyl phosphate reductase	49.114	454	0.16	1.11729	0.0537	0.0747	no	no	0	33	34	34	39	38	37	129540000	140900000	143040000	194990000	175860000	143070000
NITMOv2_4501	A0A0K2GIV7	Uncharacterized protein	16.287	145	0.248	1.18756	0.128	0.161	no	no	0	10	13	13	14	11	12	129320000	137960000	133990000	104890000	146800000	141850000
secF	A0A0K2GGR1	Protein-export membrane protein SecF	33.179	305	0.393	1.31312	0.00232	0.0054	no	no	0	19	20	18	15	14	15	129250000	140090000	133520000	120790000	108410000	107880000
NITMOv2_3054	A0A0K2GES8	RHH_3 domain-containing protein	11.182	92	0.742	1.67249	0.000387	0.00139	no	no	0	4	4	4	3	2	4	129130000	130640000	126940000	141260000	114950000	105960000
ribE	A0A0K2G9T0	6,7-dimethyl-8-ribityllumazine synthase	19.339	178	0.4	1.31951	0.00296	0.00655	no	no	0	16	17	18	16	16	18	128960000	130130000	141560000	165170000	147840000	113400000
leuA	A0A0K2G8K3	2-isopropylmalate synthase	56.276	514	0.166	1.12194	0.0401	0.0578	no	no	0	27	33	34	25	33	31	128830000	146790000	152070000	164480000	152460000	118920000
NITMOv2_4588	A0A0K2GJ48	Putative RNA polymerase sigma-E factor (Sigma-24)	23.537	207	0.399	1.31859	0.0464	0.0659	no	no	0	20	17	20	13	14	13	128490000	97660000	158590000	113170000	111180000	97933000
NITMOv2_0918	A0A0K2G9S9	Metal-dependent carboxypeptidase	58.995	510	0.193	1.14314	0.0201	0.0319	no	no	0	42	44	50	46	39	38	128480000	135810000	147220000	187880000	159910000	127010000
NITMOv2_0987	A0A0K2G992	Sigma-54 dependent DNA-binding response regulator	48.739	446	2.36	5.1337	2.1e-07	1.33e-05	yes	no	0	37	51	48	8	8	6	128060000	157820000	142250000	30691000	24417000	20440000
NITMOv2_4832	A0A0K2GJR9	Putative Lipoprotein, TraT related	23.926	225	0.507	1.42109	0.000552	0.00184	no	no	0	16	14	15	13	14	13	127630000	143440000	120670000	119770000	132880000	111840000
NITMOv2_2973	A0A0K2GEK1	Uncharacterized protein	35.079	334	0.958	1.94261	9.03e-06	0.00011	no	no	0	12	12	12	8	11	8	127200000	134040000	130430000	51940000	67409000	70013000
rpmE	A0A0K2G8I7	50S ribosomal protein L31	7.6498	68	0.661	1.58118	0.298	0.341	no	no	0	6	6	7	3	7	6	127070000	162920000	154830000	107590000	195260000	212860000
katA	A0A0K2G6D1	Catalase	54.981	486	-3.96	-15.5625	0.049	0.0691	no	yes	4	1	4	3	1	5	4	127060000	131310000	129820000	514110	153730000	117090000
NITMOv2_0577	A0A0K2G7T1	HEPN domain-containing protein	14.738	130	0.587	1.50212	0.000364	0.00133	no	no	0	8	9	9	4	6	6	126840000	147280000	140690000	94833000	108460000	114500000
ppiC	A0A0K2GG93	Peptidyl-prolyl cis-trans isomerase	20.865	188	0.416	1.33422	0.00272	0.00611	no	no	0	10	14	10	6	8	10	126670000	137180000	121380000	100460000	94628000	90264000
NITMOv2_1394	A0A0K2GA19	HTH cro/C1-type domain-containing protein	17.364	156	0.701	1.62563	0.000287	0.00112	no	no	0	14	16	16	11	12	12	126440000	141570000	144600000	118850000	99002000	98293000
guaB	A0A0K2G9X3	Inosine-5-monophosphate dehydrogenase	52.4	488	-0.196	-1.14552	0.0378	0.0551	no	no	0	45	47	42	55	58	54	125010000	155900000	150240000	247420000	244220000	185820000
vapC.3	A0A0K2GGQ0	Ribonuclease VapC	15.061	131	0.195	1.14472	0.0921	0.12	no	no	0	19	15	15	6	8	8	124990000	151430000	158700000	132520000	130630000	91760000
NITMOv2_1043	A0A0K2G9E5	Putative Universal stress protein	30.701	281	0.453	1.36888	0.000733	0.00227	no	no	0	11	12	12	19	19	15	124940000	149670000	146030000	168320000	159700000	138370000
ilvH	A0A0K2G8V2	Acetolactate synthase	19.012	172	-0.61	-1.52626	7.27e-05	0.000452	no	no	0	11	9	8	17	14	14	124720000	137600000	127910000	283830000	278340000	234440000
lysC	A0A0K2GIY5	Aspartokinase	43.383	406	-0.173	-1.1274	0.0348	0.0513	no	no	0	30	31	33	40	40	30	124600000	144580000	147670000	279240000	238410000	185420000
trpF	A0A0K2GCN3	N-(5-phosphoribosyl)anthranilate isomerase	21.959	211	0.159	1.11651	0.0536	0.0747	no	no	0	9	10	13	13	12	12	123210000	124500000	141940000	196160000	172080000	145300000
NITMOv2_1737	A0A0K2GC16	Uncharacterized protein	8.7509	74	0.105	1.07549	0.246	0.288	no	no	0	5	4	6	8	8	9	123200000	120240000	126800000	167290000	176220000	133820000
NITMOv2_0917	A0A0K2G8Q2	Uncharacterized protein	22.2	198	0.444	1.36037	0.000604	0.00196	no	no	0	27	28	33	26	26	25	123170000	125880000	132580000	119060000	118980000	104000000
lon.1	A0A0K2GGH6	Lon protease	92.659	835	-0.139	-1.10114	0.0453	0.0645	no	no	0	78	82	96	108	101	99	122840000	137140000	147340000	233860000	214680000	173740000
NITMOv2_3471	A0A0K2GFY0	TRAM domain-containing protein	36.775	341	0.212	1.15829	0.0368	0.0539	no	no	0	15	14	16	11	11	12	122700000	138480000	136570000	167060000	140870000	126170000
NITMOv2_4017	A0A0K2GHK1	Response regulator, LuxR family	23.211	214	0.46	1.37554	0.000936	0.00269	no	no	0	19	19	16	11	16	13	122360000	129750000	132040000	129170000	116700000	105920000
NITMOv2_1932	A0A0K2GBK6	Uncharacterized protein	8.0632	68	0.605	1.52098	0.000117	0.00062	no	no	0	4	4	5	4	4	3	122130000	126960000	139060000	153600000	139000000	125610000
NITMOv2_1541	A0A0K2GAH6	Antitoxin	9.8414	89	0.382	1.30315	0.000696	0.00217	no	no	0	6	6	5	8	6	4	122060000	134890000	126900000	154360000	145630000	114210000
NITMOv2_3603	A0A0K2GGB6	Putative Oligoendopeptidase F	68.375	603	0.409	1.32777	0.00243	0.00559	no	no	0	36	37	43	26	35	32	122050000	135640000	152830000	156490000	143210000	113290000
NITMOv2_1526	A0A0K2GAG1	Putative Molybdate ABC transporter, periplasmic binding protein	31.615	294	0.923	1.89605	1.28e-05	0.000139	no	no	0	19	20	26	19	21	20	121930000	140830000	133820000	101190000	105650000	85501000
NITMOv2_3711	A0A0K2GGL1	Uncharacterized protein	27.486	252	0.449	1.36509	0.0017	0.00426	no	no	0	21	22	19	13	16	14	121300000	136090000	136380000	115810000	110980000	96105000
proA.1	A0A0K2GFW8	Gamma-glutamyl phosphate reductase	46.744	437	-0.0739	-1.05256	0.37	0.413	no	no	0	35	32	37	45	39	39	121170000	130040000	130270000	217790000	193660000	153390000
ribE.1	A0A0K2GFF9	Riboflavin synthase	23.194	217	0.348	1.27279	0.0172	0.028	no	no	0	11	12	13	13	14	12	120550000	131420000	129210000	174450000	160150000	83784000
argJ	A0A0K2GBD1	Arginine biosynthesis bifunctional protein ArgJ	42.042	401	0.101	1.07252	0.22	0.262	no	no	0	26	24	29	24	23	22	120470000	120380000	120770000	164150000	151940000	120280000
NITMOv2_0845	A0A0K2G8L1	Putative HIT-like protein	12.699	114	0.15	1.10957	0.109	0.14	no	no	0	6	9	9	5	6	6	120450000	142370000	157290000	214270000	198420000	158520000
NITMOv2_2093	A0A0K2GC31	Uncharacterized protein	13.411	121	0.162	1.11884	0.241	0.282	no	no	0	7	6	7	8	6	5	120370000	135850000	142830000	192870000	180040000	118870000
NITMOv2_0146	A0A0K2G6I7	CbiX domain-containing protein	18.608	167	0.0209	1.01459	0.816	0.838	no	no	0	7	6	6	8	6	5	120280000	141260000	145060000	198540000	186810000	136960000
NITMOv2_0573	A0A0K2G829	Putative Cytochrome c	22.657	206	0.437	1.35379	0.00684	0.0129	no	no	0	9	11	8	9	8	6	120230000	134690000	98695000	137130000	116490000	88589000
NITMOv2_3878	A0A0K2GH27	HTH tetR-type domain-containing protein	23.188	209	0.255	1.19334	0.0808	0.107	no	no	0	17	18	19	22	14	15	120220000	124290000	134030000	172580000	124880000	110370000
NITMOv2_3330	A0A0K2GFJ0	Uncharacterized protein	20.865	181	0.487	1.40153	0.00119	0.00318	no	no	0	7	7	6	4	4	4	119710000	73418000	41895000	55151000	46423000	38250000
NITMOv2_3545	A0A0K2GH56	HD domain-containing protein	54.582	472	0.492	1.40639	0.00182	0.00446	no	no	0	40	46	44	34	31	30	119670000	128470000	132410000	131860000	118410000	94700000
devR.3	A0A0K2GBH8	CRISPR-associated protein Cas7/Cst2/DevR	34.878	314	-0.369	-1.29146	0.0133	0.0226	no	no	0	54	56	59	48	50	49	119370000	121900000	166170000	154630000	187890000	135900000
resA	A0A0K2G859	Thiol-disulfide oxidoreductase ResA	23.524	211	0.624	1.54114	8.98e-05	0.000526	no	no	0	31	27	29	21	21	17	119170000	136050000	133930000	121140000	124880000	104500000
NITMOv2_3606	A0A0K2GGB8	Uncharacterized protein	7.6968	61	-0.109	-1.07848	0.553	0.595	no	no	0	1	3	3	2	4	2	119010000	310570000	343700000	178020000	491380000	280070000
NITMOv2_4462	A0A0K2GIS1	Transcriptional regulator, MerR family	13.416	115	0.414	1.33237	0.00137	0.00359	no	no	0	6	9	10	7	9	6	118770000	126510000	131560000	154010000	145450000	93018000
hemE	A0A0K2G989	Uroporphyrinogen decarboxylase	37.971	341	-0.299	-1.23029	0.0197	0.0314	no	no	0	21	18	21	23	27	21	118690000	126720000	141750000	234600000	199920000	160720000
NITMOv2_3539	A0A0K2GG71	Putative Outer membrane chaperone Skp (Modular protein)	26.978	237	0.487	1.40153	0.0033	0.00715	no	no	0	7	9	9	7	8	8	118380000	127480000	119420000	78990000	63731000	81317000
accC	A0A0K2GCB2	Biotin carboxylase	48.945	446	-0.263	-1.19997	0.00446	0.00905	no	no	0	32	26	29	37	33	34	118170000	104590000	138220000	194160000	189670000	154740000
NITMOv2_0600	A0A0K2G7T7	Uncharacterized protein	19.82	174	0.771	1.70645	5.97e-05	0.000398	no	no	0	14	14	12	5	8	7	117800000	127540000	121800000	71507000	82095000	72678000
fabG.1	A0A0K2G836	3-oxoacyl-[acyl-carrier-protein] reductase	25.864	247	-0.626	-1.54328	0.000214	0.000925	no	no	0	16	14	14	24	22	24	117180000	121970000	139220000	327410000	296150000	232720000
NITMOv2_2412	A0A0K2GDZ7	Putative Outer membrane protein TolC	48.719	442	0.458	1.37364	0.000355	0.00131	no	no	0	47	50	56	44	41	39	117110000	124830000	129910000	112260000	105460000	92505000
mdmC	A0A0K2G8R7	O-methyltransferase MdmC	23.399	213	0.232	1.17446	0.0287	0.0433	no	no	0	17	18	18	19	17	19	116910000	109560000	120180000	142280000	125830000	100530000
NITMOv2_1175	A0A0K2G9F7	ABC-type transport system, ATPase component	36.149	331	-0.0591	-1.04182	0.368	0.411	no	no	0	18	22	24	30	30	27	116060000	126380000	142430000	215420000	202760000	164040000
NITMOv2_0340	A0A0K2G743	Uncharacterized protein	26.888	250	-1.68	-3.20428	1.88e-07	1.28e-05	yes	no	0	20	16	16	52	49	51	115340000	113920000	127640000	625210000	605560000	502520000
NITMOv2_0893	A0A0K2G8P2	Uncharacterized protein	22.664	212	0.368	1.29056	0.019	0.0305	no	no	0	13	16	14	13	12	12	115110000	133690000	137770000	173430000	146340000	112980000
NITMOv2_4602	A0A0K2GJE6	Putative Peptidase M16	53.632	492	0.183	1.13524	0.107	0.137	no	no	0	34	31	38	35	31	30	115070000	133380000	117060000	133320000	138820000	107280000
NITMOv2_2978	A0A0K2GEK6	Uncharacterized protein	30.892	287	0.547	1.46104	0.000328	0.00123	no	no	0	22	22	26	18	19	20	114820000	109510000	130160000	113080000	109130000	94902000
gcvT	A0A0K2G6S5	Aminomethyltransferase	39.828	367	0.287	1.2201	0.00619	0.0119	no	no	0	25	24	23	25	21	22	114360000	121210000	120060000	147650000	143500000	114970000
NITMOv2_1109	A0A0K2G9C6	Uncharacterized protein	21.909	205	0.18	1.13288	0.0964	0.125	no	no	0	20	20	20	13	13	12	113820000	133660000	123100000	137760000	121100000	104920000
NITMOv2_4089	A0A0K2GHR8	Uncharacterized protein	8.9933	79	0.388	1.30858	0.00191	0.00464	no	no	0	3	5	6	7	8	5	113700000	120860000	89517000	141490000	133440000	110440000
NITMOv2_3935	A0A0K2GH84	Putative Universal stress protein	30.816	285	1.18	2.26577	3.86e-06	6.39e-05	yes	no	0	16	16	16	10	10	10	113580000	116550000	132140000	69485000	61789000	53116000
dapF	A0A0K2G7Y1	Diaminopimelate epimerase	30.764	289	-0.241	-1.18181	0.0396	0.0572	no	no	0	22	22	29	34	25	28	113550000	128550000	139200000	195050000	179550000	144170000
lysU	A0A0K2GCL3	Lysine--tRNA ligase	56.483	494	-0.0575	-1.04066	0.415	0.459	no	no	0	33	28	28	31	28	36	113420000	117980000	124580000	197060000	183110000	155730000
gmhA	A0A088ND31	Phosphoheptose isomerase	24.388	229	3.04	8.22491	3.51e-06	6.2e-05	yes	no	0	13	10	14	1	3	1	112930000	110450000	118220000	18462000	20552000	12319000
NITMOv2_3680	A0A0K2GHH3	Uncharacterized protein	28.341	256	0.314	1.24315	0.0417	0.0599	no	no	0	16	16	21	16	13	14	112780000	132840000	154320000	129580000	92537000	83990000
fbp.1	A0A0K2GFZ5	Fructose-1,6-bisphosphatase class 1	35.482	325	0.219	1.16393	0.0271	0.0412	no	no	0	29	28	37	33	37	30	112190000	112950000	126190000	153330000	154980000	120740000
NITMOv2_1258	A0A0K2G9P0	Uncharacterized protein	34.696	310	-0.016	-1.01115	0.844	0.863	no	no	0	20	22	22	25	23	27	111980000	116590000	113070000	168440000	150430000	120240000
NITMOv2_1377	A0A0K2GAA3	HTH cro/C1-type domain-containing protein	11.934	105	0.553	1.46713	0.00119	0.00318	no	no	0	4	6	5	8	7	6	111520000	122100000	110250000	128680000	109690000	94768000
cysE	A0A0K2GG70	Serine acetyltransferase	23.523	216	0.16	1.11729	0.0546	0.0757	no	no	0	15	13	17	11	12	13	111390000	113180000	128340000	139940000	135600000	105630000
NITMOv2_0483	A0A0K2G7U4	Putative nickel insertion protein	43.06	401	0.308	1.23799	0.00381	0.008	no	no	0	22	27	24	16	23	19	110870000	131150000	138720000	143640000	124220000	109580000
yliI	A0A0K2G8A6	Soluble aldose sugar dehydrogenase YliI	42.181	384	0.724	1.65176	3.35e-05	0.000267	no	no	0	32	31	29	21	20	21	110730000	114250000	117670000	81699000	104860000	86508000
NITMOv2_4523	A0A0K2GJV1	Putative 37.6 kDa protein in cld 5region	38.116	340	-0.257	-1.19499	0.0074	0.0138	no	no	0	29	32	28	32	29	30	110170000	119180000	121070000	242460000	230170000	184840000
NITMOv2_0611	A0A0K2G8W6	UPF0234 protein NITMOv2_0611	18.401	165	-0.176	-1.12975	0.0818	0.108	no	no	0	7	5	8	11	11	9	110080000	128230000	143120000	279330000	246350000	193220000
pfp	A0A0K2GGX4	Pyrophosphate--fructose 6-phosphate 1-phosphotransferase	44.982	416	0.429	1.3463	0.000746	0.00229	no	no	0	38	38	33	29	32	25	109970000	126540000	126160000	117210000	107100000	87522000
NITMOv2_3938	A0A0K2GH82	Uncharacterized protein	10.7	93	0.767	1.70173	0.000159	0.000759	no	no	0	9	9	8	3	6	4	109650000	140790000	135730000	99006000	104890000	89638000
exbD	A0A0K2G8T1	Biopolymer transport protein exbD	13.576	124	0.632	1.54971	0.00142	0.00368	no	no	0	5	6	6	2	2	4	109520000	119030000	116120000	59977000	87642000	84974000
gmk	A0A0K2GC13	Guanylate kinase	27.576	238	0.0692	1.04913	0.34	0.383	no	no	0	16	15	15	17	19	14	109310000	116990000	121960000	146170000	150410000	126930000
purC	A0A0K2G9W0	Phosphoribosylaminoimidazole-succinocarboxamide synthase	26.806	235	0.435	1.35191	0.000357	0.00131	no	no	0	20	19	26	17	17	17	109100000	114090000	186250000	148950000	133940000	107100000
NITMOv2_4239	A0A0K2GI21	Putative 3-oxoacyl-(Acyl-carrier-protein) reductase	27.339	255	0.291	1.22349	0.0045	0.0091	no	no	0	19	22	28	17	19	18	108960000	115510000	115220000	127720000	119320000	98431000
NITMOv2_3816	A0A0K2GGZ1	Uncharacterized protein	18.057	160	0.288	1.22095	0.0352	0.0518	no	no	0	10	13	10	5	9	8	108100000	126500000	139970000	122190000	136070000	114480000
NITMOv2_0025	A0A0K2G6J6	Multidrug efflux system protein	117.31	1084	0.305	1.23542	0.00332	0.00717	no	no	0	47	51	57	52	51	45	107830000	120240000	128890000	129230000	117550000	107710000
hisB	A0A0K2G8G2	Imidazoleglycerol-phosphate dehydratase	22.384	201	-0.00245	-1.0017	0.965	0.969	no	no	0	17	17	16	13	11	10	107710000	118830000	129780000	158000000	157300000	104080000
NITMOv2_0841	A0A0K2G8H7	Uncharacterized protein	26	244	0.678	1.59992	0.00239	0.00552	no	no	0	16	15	14	15	15	13	107500000	127680000	104270000	127220000	100110000	77146000
gatA	A0A0K2GG32	Glutamyl-tRNA(Gln) amidotransferase subunit A	52.684	488	0.133	1.09657	0.0965	0.125	no	no	0	46	49	56	43	42	48	107450000	112070000	117110000	171550000	162080000	120020000
NITMOv2_4464	A0A0K2GIQ1	(R)-citramalate synthase	57.248	520	-0.0853	-1.06091	0.222	0.263	no	no	0	36	34	35	31	34	29	106830000	111470000	130840000	154490000	154320000	123220000
tldD	A0A0K2GAC9	Putative peptidase	53.282	494	0.344	1.26927	0.00123	0.00327	no	no	0	37	34	35	34	34	37	106690000	114210000	115290000	127120000	118910000	110400000
NITMOv2_1108	A0A0K2G9K5	Uncharacterized protein	15.494	138	0.339	1.26488	0.0256	0.0393	no	no	0	15	18	17	14	14	10	105990000	92678000	104400000	122080000	124210000	98394000
NITMOv2_4187	A0A0K2GIX1	Uncharacterized protein	19.673	172	0.741	1.67133	2.79e-05	0.000234	no	no	0	22	19	26	18	17	22	105820000	116600000	91683000	85215000	82140000	93682000
glgE	A0A0K2GI06	Alpha-1,4-glucan:maltose-1-phosphate maltosyltransferase	76.535	664	0.5	1.41421	0.000263	0.00106	no	no	0	31	27	33	29	28	30	104920000	107800000	112880000	110020000	101210000	96121000
mdh	A0A0K2GHM5	Malate dehydrogenase	32.643	312	-0.545	-1.45902	0.000201	0.00088	no	no	0	21	22	30	34	38	38	104540000	111860000	110890000	226580000	221940000	161700000
ubact	A0A0K2G9F6	Prokaryotic ubiquitin-like protein UBact	7.6115	66	-0.223	-1.16716	0.418	0.462	no	no	0	5	4	3	3	3	2	103620000	89678000	67443000	129100000	136360000	75254000
deaD	A0A0K2GCU7	Cold-shock DEAD box protein A	61.932	576	0.413	1.33145	0.00074	0.00228	no	no	0	56	52	50	46	44	42	103520000	116270000	121940000	125860000	121150000	107010000
Hmgcll	A0A0K2G6L9	3-hydroxymethyl-3-methylglutaryl-CoA lyase, cytoplasmic	36.523	339	2.72	6.58873	2.69e-07	1.39e-05	yes	no	0	19	17	19	3	5	4	103180000	112230000	102200000	23832000	22164000	13296000
rplV	A0A0K2G9U8	50S ribosomal protein L22	13.023	118	-0.252	-1.19086	0.0167	0.0273	no	no	0	3	8	7	12	12	11	103120000	112730000	129340000	368760000	333810000	281660000
NITMOv2_1166	A0A0K2GAG5	Putative Transcriptional regulator, AsnC family (Modular protein)	14.853	138	0.421	1.33886	0.041	0.059	no	no	0	4	3	5	4	2	2	103070000	119120000	121530000	125520000	91247000	82724000
gatB	A0A0K2GFU3	Aspartyl/glutamyl-tRNA(Asn/Gln) amidotransferase subunit B	52.808	476	0.336	1.26225	0.00293	0.00649	no	no	0	31	37	36	31	30	27	102980000	112560000	110200000	106390000	107640000	90672000
NITMOv2_3237	A0A0K2GG79	Uncharacterized protein	16.48	151	0.496	1.4103	0.000428	0.00151	no	no	0	6	6	7	4	6	4	102640000	104110000	100210000	96628000	97407000	74792000
NITMOv2_0256	A0A0K2G6Y8	Uncharacterized protein	10.624	101	0.634	1.55186	0.00519	0.0103	no	no	0	5	5	4	3	3	2	102380000	105360000	101610000	119090000	71174000	55882000
NITMOv2_4009	A0A0K2GHF6	Uncharacterized protein	8.3034	70	1.2	2.2974	1.7e-05	0.000166	yes	no	0	7	5	2	2	2	2	102290000	108890000	98743000	56223000	54070000	42928000
NITMOv2_3302	A0A0K2GFF6	Uncharacterized protein	66.018	615	0.0719	1.0511	0.395	0.438	no	no	0	46	44	50	42	43	40	101800000	119480000	119810000	159490000	142740000	108150000
NITMOv2_1184	A0A0K2G9I3	Uncharacterized protein	30.397	277	0.355	1.27899	0.00557	0.0108	no	no	0	14	13	13	11	10	14	101750000	107740000	102270000	109420000	104250000	89935000
purL	A0A0K2G9U4	Phosphoribosylformylglycinamidine synthase subunit PurL	80.028	743	0.317	1.24574	0.00275	0.00618	no	no	0	44	47	51	42	43	40	101530000	116420000	121800000	125000000	126030000	101620000
thrC	A0A0K2GD70	Threonine synthase	45.076	416	-1.41	-2.65737	1.02e-06	3.05e-05	yes	no	0	16	18	18	53	54	45	101150000	97994000	122030000	453310000	455460000	347150000
NITMOv2_4077	A0A0K2GHR0	Uncharacterized protein	54.084	491	0.138	1.10038	0.147	0.182	no	no	0	44	45	40	50	47	42	101100000	115440000	118780000	147970000	134590000	110940000
rplT	A0A0K2G7B9	50S ribosomal protein L20	13.597	122	-0.385	-1.30586	0.00237	0.00549	no	no	0	5	5	4	7	9	7	101100000	118820000	124560000	142650000	198770000	129050000
NITMOv2_4099	A0A0K2GHS6	Uncharacterized protein	13.1	121	0.227	1.1704	0.062	0.0847	no	no	0	8	5	4	5	5	5	100710000	103420000	99710000	125250000	104790000	81861000
NITMOv2_3010	A0A0K2GEP4	Transcriptional regulator, AbrB family	10.516	93	0.858	1.81252	0.000275	0.00109	no	no	0	8	7	8	3	4	3	100550000	122020000	136600000	101560000	93968000	71317000
cusR	A0A0K2G6T7	DNA-binding response regulator in two-component regulatory system with CusS	25.341	223	0.359	1.28254	0.00171	0.00427	no	no	0	22	20	20	15	15	14	100390000	123810000	124620000	107280000	104170000	97362000
NITMOv2_4037	A0A0K2GHM4	Nitrogen regulation protein B	55.654	504	0.532	1.44593	0.000174	0.000794	no	no	0	22	26	28	22	20	18	100340000	105260000	105540000	104210000	102480000	83697000
NITMOv2_4338	A0A0K2GIL9	6-carboxy-5,6,7,8-tetrahydropterin synthase	28.103	250	0.329	1.25614	0.0176	0.0286	no	no	0	25	24	24	22	22	19	99703000	111130000	101640000	129690000	104690000	81758000
trpS	A0A0K2GHJ2	Tryptophan--tRNA ligase	37.585	330	0.123	1.089	0.126	0.158	no	no	0	16	23	21	23	21	21	99434000	103660000	104120000	133970000	123950000	95242000
NITMOv2_1125	A0A0K2G9A9	Uncharacterized protein	16.722	149	0.414	1.33237	0.00111	0.00302	no	no	0	22	24	24	21	19	17	99274000	110940000	129700000	122590000	129430000	112500000
NITMOv2_3250	A0A0K2GFA7	Uncharacterized protein	119.97	1119	0.567	1.48144	0.000314	0.00119	no	no	0	64	68	77	56	56	58	99106000	111350000	109700000	100760000	98890000	81446000
proC	A0A0K2G8X8	Pyrroline-5-carboxylate reductase	28.225	272	0.0477	1.03362	0.603	0.643	no	no	0	15	17	15	14	13	15	98694000	101830000	107830000	157610000	140770000	113850000
Mccc	A0A0K2G6A7	Methylcrotonoyl-CoA carboxylase beta chain, mitochondrial	58.1	534	2.43	5.38893	1.41e-07	1.06e-05	yes	no	0	27	30	26	7	5	5	98443000	108970000	101410000	26943000	18265000	16845000
rsfS	A0A0K2G977	Ribosomal silencing factor RsfS	14.42	131	0.418	1.33607	0.00337	0.00723	no	no	0	7	7	9	8	9	9	98079000	132260000	113500000	154910000	137400000	97342000
fabG	A0A0K2G7G5	3-oxoacyl-[acyl-carrier-protein] reductase FabG	26.657	251	0.477	1.39185	0.000184	0.000822	no	no	0	14	13	13	10	9	10	97424000	106110000	107890000	90826000	90519000	79286000
rpoH	A0A0K2G9U6	RNA polymerase sigma factor	38.245	332	0.69	1.61328	4.23e-05	0.000308	no	no	0	11	9	6	9	8	8	97133000	105040000	105380000	90278000	85395000	74248000
mrcA	A0A0K2GID9	DD-transpeptidase	87.691	800	0.331	1.25788	0.00286	0.00637	no	no	0	64	67	65	50	56	52	97111000	102950000	95102000	98420000	98266000	80826000
NITMOv2_0738	A0A0K2G8I9	Putative Cytochrome c	22.214	207	-0.07	-1.04972	0.688	0.725	no	no	0	5	6	10	26	24	22	96840000	101600000	81587000	151430000	164310000	120740000
NITMOv2_0010	A0A0K2G6I5	Uncharacterized protein	16.29	148	0.729	1.65749	0.000804	0.00241	no	no	0	3	5	6	4	5	3	96566000	92764000	114330000	82786000	69203000	59233000
NITMOv2_4613	A0A0K2GJ68	Uncharacterized protein	8.664	76	0.56	1.47427	0.058	0.0798	no	no	0	9	8	7	8	5	3	96311000	104340000	82828000	116350000	99209000	74432000
NITMOv2_0054	A0A0K2G7D3	Lactamase_B domain-containing protein	32.219	282	4.5	22.6274	5.15e-08	6.8e-06	yes	no	0	11	12	11	0	0	0	96175000	106740000	115930000	6117800	6750700	8365300
NITMOv2_0686	A0A0K2G937	Uncharacterized protein	16.114	138	0.502	1.41618	0.000405	0.00144	no	no	0	9	10	10	6	5	6	95758000	97374000	100650000	81585000	80535000	70262000
serS	A0A0K2GAW0	Serine--tRNA ligase	48.51	428	-0.232	-1.17446	0.011	0.0193	no	no	0	37	28	31	46	45	41	95741000	84226000	97158000	152290000	154000000	123740000
NITMOv2_1736	A0A0K2GB09	Plasmid stabilization system protein	10.007	84	0.637	1.55509	0.00382	0.00801	no	no	0	3	4	2	1	2	3	95373000	102970000	87152000	83105000	83239000	70816000
NITMOv2_3540	A0A0K2GH52	Putative Outer membrane protein assembly factor YaeT	87.549	780	0.483	1.39765	0.000182	0.000817	no	no	0	50	50	47	44	45	41	95295000	103290000	106610000	96838000	97623000	85703000
NITMOv2_3944	A0A0K2GHI6	Hemerythrin domain-containing protein	19.095	161	1.9	3.73213	2.49e-05	0.00022	yes	no	0	9	8	10	2	1	1	95114000	79404000	104350000	26025000	24197000	19080000
NITMOv2_2293	A0A0K2GCW3	Uncharacterized protein	11.668	104	0.0965	1.06918	0.294	0.336	no	no	0	2	3	3	2	2	2	94979000	101660000	101690000	107270000	116020000	44923000
NITMOv2_3600	A0A0K2GHA6	TPR_REGION domain-containing protein	11.68	105	0.421	1.33886	0.0224	0.0351	no	no	0	9	7	9	10	8	7	94954000	99955000	99538000	110650000	95182000	71486000
NITMOv2_4059	A0A0K2GHL3	Putative 3-oxoadipate enol-lactonase	28.73	263	0.697	1.62113	0.000419	0.00149	no	no	0	10	11	11	7	7	6	94656000	103130000	99712000	88911000	84602000	67440000
queF	A0A0K2G922	NADPH-dependent 7-cyano-7-deazaguanine reductase	15.753	138	0.189	1.13997	0.0392	0.0568	no	no	0	8	9	9	6	8	8	94404000	102830000	105960000	127180000	124670000	112610000
NITMOv2_0118	A0A0K2G6J0	Putative Tn7-like transposition protein C	59.573	530	0.819	1.76418	5.71e-05	0.000386	no	no	0	20	25	23	15	15	17	94382000	102350000	105200000	69792000	76007000	73783000
NITMOv2_1133	A0A0K2G9M8	Cupredoxin_1 domain-containing protein	15.461	145	1.07	2.09943	1.55e-05	0.000157	yes	no	0	4	4	4	2	4	3	94265000	106190000	108010000	83496000	88403000	72788000
pgk	A0A0K2G913	Phosphoglycerate kinase	42.478	399	-0.718	-1.6449	5.08e-05	0.000355	no	no	0	28	32	38	49	53	51	94001000	102710000	118390000	245390000	248720000	200260000
NITMOv2_0635	A0A0K2G7X3	Uncharacterized protein	11.741	105	-0.685	-1.6077	1.89e-05	0.000178	no	no	0	6	7	8	9	10	9	93709000	123180000	128680000	278970000	284020000	243870000
nudF	A0A0K2G6W8	ADP-ribose pyrophosphatase	18.631	171	0.387	1.30767	0.00222	0.0052	no	no	0	11	8	11	11	8	10	93520000	100880000	98300000	103830000	97753000	70671000
NITMOv2_4416	A0A0K2GIM4	Uncharacterized protein	14.4	127	0.875	1.83401	0.313	0.354	no	yes	1	3	3	1	2	2	2	92566000	93405000	100950000	146770000	158650000	135030000
NITMOv2_3497	A0A0K2GGA7	Putative SAM-dependent methyltransferase	35.659	314	-0.432	-1.3491	0.00101	0.00284	no	no	0	14	16	20	22	21	21	92393000	102420000	113370000	224250000	199570000	156420000
NITMOv2_3221	A0A0K2GF84	Uncharacterized protein	11.962	105	0.858	1.81252	5.77e-05	0.000389	no	no	0	6	5	4	1	1	0	92166000	112250000	112260000	61401000	66357000	54679000
pyrC	A0A0K2GFT9	Dihydroorotase	44.971	428	-0.501	-1.41519	0.000344	0.00128	no	no	0	11	10	13	23	19	21	91765000	96172000	101310000	232930000	190570000	191640000
NITMOv2_0018	A0A0K2G7A5	Putative oxidoreductase	25.534	243	-0.952	-1.93455	2.79e-05	0.000234	no	no	0	21	20	25	27	27	26	91617000	106430000	105980000	274870000	296950000	231650000
NITMOv2_2064	A0A0K2GC00	Dioxygenase, ferredoxin subunit	10.588	101	-0.819	-1.76418	0.000154	0.00075	no	no	0	4	4	4	4	5	5	90978000	103120000	89271000	227060000	247330000	183930000
NITMOv2_3269	A0A0K2GFC9	Uma2 domain-containing protein	20.973	184	0.217	1.16231	0.0846	0.112	no	no	0	20	20	20	22	17	18	90887000	89698000	103360000	129810000	110880000	85879000
NITMOv2_2615	A0A0K2GDK0	Putative Heavy metal efflux system, membrane fusion protein	49.148	442	-0.349	-1.27368	0.00639	0.0122	no	no	0	25	31	27	47	49	48	90816000	100630000	93686000	162390000	167680000	145870000
NITMOv2_0068	A0A0K2G6F5	Putative Acyl-CoA dehydrogenase	74.215	659	2.29	4.89056	6.46e-08	7.15e-06	yes	no	0	34	37	37	6	5	7	90465000	100770000	97982000	15639000	13469000	12576000
NITMOv2_2526	A0A0K2GDL8	Uncharacterized protein	21.338	199	0.618	1.53475	5.59e-05	0.00038	no	no	0	17	18	24	17	19	18	90444000	94019000	95509000	85439000	76831000	60100000
zwf1	A0A0K2GB65	Glucose-6-phosphate 1-dehydrogenase	57.795	514	0.291	1.22349	0.00699	0.0131	no	no	0	18	21	18	14	17	18	90345000	95354000	87993000	90683000	83740000	80389000
NITMOv2_0556	A0A0K2G8S3	Putative Outer membrane lipoprotein Slp	19.674	176	0.494	1.40834	0.00406	0.00842	no	no	0	11	10	10	6	6	9	90344000	107200000	101440000	93568000	86027000	68143000
NITMOv2_1741	A0A0K2GB14	Uncharacterized protein	20.449	186	0.426	1.3435	0.00559	0.0108	no	no	0	7	6	9	4	5	4	89686000	95828000	92739000	98422000	86963000	71848000
argC	A0A0K2GB54	N-acetyl-gamma-glutamyl-phosphate reductase	37.726	349	-0.36	-1.28343	0.00878	0.016	no	no	0	12	15	23	38	33	26	89646000	99282000	111170000	273690000	228080000	168010000
NITMOv2_3283	A0A0K2GFE7	PINc domain-containing protein	17.345	150	0.977	1.96837	4.53e-06	7.06e-05	no	no	0	4	6	4	3	3	3	89475000	94249000	97785000	68042000	56354000	41478000
pheS	A0A0K2G826	Phenylalanine--tRNA ligase alpha subunit	57.487	521	-0.0316	-1.02215	0.744	0.775	no	no	0	28	30	29	44	35	34	89016000	92711000	96066000	157190000	130100000	121220000
nuoD	A0A0K2G6W7	NADH-quinone oxidoreductase subunit D	47.474	414	-0.483	-1.39765	0.000151	0.00074	no	no	0	19	23	19	30	31	30	88985000	98669000	102960000	183030000	210100000	175310000
cbbE	A0A0K2G709	Ribulose-phosphate 3-epimerase	24.459	233	0.0465	1.03276	0.643	0.682	no	no	0	11	9	11	9	10	11	88786000	100280000	103080000	128770000	103280000	99014000
NITMOv2_1483	A0A0K2GAF0	Uncharacterized protein	46.208	419	1.31	2.47942	7.46e-05	0.00046	yes	no	0	18	21	19	11	12	10	88777000	104630000	82462000	51944000	47237000	36554000
NITMOv2_4414	A0A0K2GIU4	Peptidase_M78 domain-containing protein	11.038	92	2.14	4.40762	0.00354	0.00757	yes	yes	1	5	5	4	1	1	1	88546000	96926000	83572000	33645000	30871000	21191000
NITMOv2_2976	A0A0K2GEK2	Uncharacterized protein	54.843	488	0.93	1.90528	9.79e-06	0.000117	no	no	0	28	32	33	18	18	20	88153000	87766000	96102000	65433000	59315000	51409000
rph	A0A0K2GCU8	Ribonuclease PH	27.06	247	-0.295	-1.22688	0.0261	0.0399	no	no	0	18	26	20	19	19	18	87861000	97345000	102380000	148530000	113500000	97866000
NITMOv2_0086	A0A0K2G7F6	Cu-NIR	26.869	252	-0.692	-1.61552	0.00436	0.00889	no	no	0	6	6	8	10	9	5	87530000	93461000	100160000	178440000	162860000	116410000
NITMOv2_4821	A0A0K2GK06	3-hydroxyacid dehydrogenase	31.031	289	0.592	1.50733	0.000185	0.000822	no	no	0	14	14	14	7	9	8	86935000	88579000	91641000	74530000	80646000	67531000
NITMOv2_0051	A0A0K2G6E1	Putative Enoyl-CoA hydratase	30.428	283	1.5	2.82843	2.47e-07	1.33e-05	yes	no	0	23	29	25	11	16	12	86811000	88744000	120000000	36402000	38880000	35519000
NITMOv2_1315	A0A0K2G9W6	PilZ domain-containing protein	11.698	106	0.61	1.52626	8.34e-05	0.000503	no	no	0	5	6	5	3	3	3	86639000	92418000	101380000	81068000	80252000	67836000
yjjK	A0A0K2GK24	Energy-dependent translational throttle protein EttA	63.069	560	-0.485	-1.39959	0.000938	0.0027	no	no	0	26	24	23	42	37	35	86200000	76273000	68270000	199290000	193250000	154310000
NITMOv2_0994	A0A0K2G8Y9	Uncharacterized protein	36.411	345	0.0307	1.02151	0.793	0.819	no	no	0	13	15	13	12	13	14	86098000	91086000	68687000	122430000	99154000	76434000
NITMOv2_1350	A0A0K2G9Z8	Putative Serine protease	36.058	336	0.398	1.31768	0.00373	0.00788	no	no	0	11	12	13	11	12	13	86047000	95601000	95594000	96648000	108730000	83451000
pabA	A0A0K2GDM0	Aminodeoxychorismate synthase, subunit II	20.715	187	-0.0275	-1.01924	0.707	0.742	no	no	0	4	8	7	8	6	6	85108000	98370000	99907000	139300000	165080000	94456000
NITMOv2_2519	A0A0K2GEC1	Putative Small-conductance mechanosensitive channel MscS	60.161	554	0.392	1.31221	0.000649	0.00206	no	no	0	21	19	23	18	18	13	85034000	105160000	105880000	118190000	112480000	94117000
NITMOv2_4067	A0A0K2GHQ1	Uncharacterized protein	15.943	137	0.0112	1.00779	0.882	0.898	no	no	0	5	5	4	4	8	8	84617000	92940000	90532000	113970000	122250000	93654000
alaS	A0A0K2GD80	Alanine--tRNA ligase	95.86	877	-0.14	-1.10191	0.0638	0.0868	no	no	0	70	73	72	85	73	82	84587000	83849000	80770000	136850000	128740000	108920000
NITMOv2_0555	A0A0K2G7P9	TPR_REGION domain-containing protein	39.446	353	-0.0237	-1.01656	0.704	0.739	no	no	0	22	25	29	31	28	27	84422000	95631000	90730000	147850000	151570000	115500000
NITMOv2_0453	A0A0K2G7P0	Putative Lactoylglutathione lyase	13.248	122	0.289	1.22179	0.0192	0.0308	no	no	0	4	5	7	2	1	2	84414000	98496000	112980000	62770000	59159000	43736000
NITMOv2_4136	A0A0K2GHS5	Transcriptional regulator	26.662	234	0.38	1.30134	0.00739	0.0138	no	no	0	10	12	13	12	11	10	83935000	95874000	90716000	104100000	84726000	65556000
NITMOv2_1306	A0A0K2GA33	DUF262 domain-containing protein	41.101	352	0.535	1.44894	0.000692	0.00217	no	no	0	19	23	21	17	17	15	83933000	95120000	98220000	107550000	84592000	72347000
NITMOv2_0746	A0A0K2G995	Uncharacterized protein	93.487	836	0.0702	1.04986	0.342	0.384	no	no	0	38	39	46	48	48	46	83920000	91024000	97124000	122900000	113340000	95571000
glgB	A0A0K2GH17	1,4-alpha-glucan branching enzyme GlgB	74.023	645	0.293	1.22519	0.026	0.0397	no	no	0	23	24	34	32	24	27	83419000	75674000	93284000	91178000	92683000	80758000
NITMOv2_4347	A0A0K2GID2	Uncharacterized protein	21.322	186	-0.241	-1.18181	0.0143	0.0241	no	no	0	8	11	11	14	12	13	83343000	90056000	92103000	175550000	163410000	129510000
NITMOv2_0470	A0A0K2G7H4	Putative Ribonuclease Z	27.932	252	0.562	1.47631	0.0016	0.00407	no	no	0	14	10	13	8	10	7	83025000	94509000	99161000	88208000	83291000	69915000
NITMOv2_3298	A0A0K2GFG2	Uncharacterized protein	30.189	279	0.347	1.27191	0.0465	0.0659	no	no	0	9	6	8	6	9	8	82806000	102640000	98776000	116740000	103010000	72558000
fmt	A0A0K2G7B3	Methionyl-tRNA formyltransferase	32.97	308	0.676	1.5977	0.000751	0.0023	no	no	0	10	10	12	10	9	7	82781000	91012000	83998000	68822000	58200000	45946000
metG	A0A0K2GGT8	Methionine--tRNA ligase	73.775	662	0.225	1.16878	0.0332	0.0493	no	no	0	32	30	31	28	32	24	82546000	85338000	81567000	125890000	102560000	92672000
NITMOv2_0799	A0A0K2G8P6	Peptidase S1C, HtrA family	39.446	372	0.189	1.13997	0.0188	0.0303	no	no	0	16	20	22	15	16	20	82337000	88551000	93108000	105230000	95404000	79817000
NITMOv2_0502	A0A0K2G7L3	Uncharacterized protein	10.076	89	0.114	1.08222	0.182	0.219	no	no	0	11	12	11	10	12	11	82013000	113730000	120940000	139190000	138570000	108040000
ureC	A0A0K2G9Q9	Urease subunit alpha	61.62	575	0.254	1.19251	0.0254	0.0391	no	no	0	27	27	25	19	20	18	81858000	88771000	80613000	79447000	67335000	64448000
argG	A0A0K2G8A9	Argininosuccinate synthase	45.209	404	-0.276	-1.21083	0.0139	0.0235	no	no	0	22	23	22	25	24	28	81593000	90510000	85730000	139460000	138100000	112820000
purB	A0A0K2G9V1	Adenylosuccinate lyase	51.025	450	0.127	1.09202	0.173	0.209	no	no	0	36	39	36	32	32	29	81441000	98343000	90957000	124520000	131580000	96846000
NITMOv2_1370	A0A0K2GB31	Uncharacterized protein	26.258	232	0.428	1.34537	0.00084	0.00249	no	no	0	16	15	16	10	12	10	81353000	85169000	84102000	78641000	89047000	77270000
NITMOv2_2282	A0A0K2GCM3	PilZ domain-containing protein	14.374	126	-3.49	-11.2356	0.000863	0.00254	yes	yes	2	3	3	5	9	11	8	81271000	82586000	84285000	120030000	112880000	87650000
dop.1	A0A0K2GGI6	Pup deamidase/depupylase	56.341	500	-0.487	-1.40153	0.00276	0.00619	no	no	0	25	32	25	45	43	42	81212000	100460000	84575000	216410000	211250000	168640000
NITMOv2_3898	A0A0K2GH47	Uncharacterized protein	15.421	143	0.508	1.42208	0.000554	0.00184	no	no	0	8	7	9	5	5	7	81071000	84757000	80052000	75314000	73774000	62651000
NITMOv2_4505	A0A0K2GJ28	Uncharacterized protein	45.585	421	0.453	1.36888	0.00358	0.00763	no	no	0	17	16	19	18	18	16	80816000	87927000	80571000	92751000	77788000	69771000
NITMOv2_2515	A0A0K2GDB2	fn3_3 domain-containing protein	34.548	312	-0.357	-1.28076	0.026	0.0398	no	no	0	19	17	14	25	23	23	80247000	85482000	72119000	164010000	147140000	117850000
NITMOv2_3931	A0A0K2GHA4	Uncharacterized protein	20.524	181	0.0639	1.04529	0.6	0.64	no	no	0	9	11	11	9	9	7	80068000	85772000	102110000	118480000	107730000	75763000
NITMOv2_4041	A0A0K2GHK2	Response regulatory domain-containing protein	20.083	183	-0.211	-1.15749	0.0415	0.0596	no	no	0	13	13	11	15	16	11	80035000	88275000	94393000	150330000	148180000	111960000
NITMOv2_1764	A0A0K2GBD7	BFN domain-containing protein	17.121	151	-0.693	-1.61664	0.000124	0.000645	no	no	0	10	8	10	18	18	17	79647000	84610000	97899000	230250000	213070000	169890000
NITMOv2_3208	A0A0K2GG52	NTP_transf_2 domain-containing protein	11.748	105	0.735	1.6644	0.000824	0.00245	no	no	0	7	8	11	9	7	4	79641000	87203000	107680000	100430000	80693000	63924000
NITMOv2_3502	A0A0K2GGB2	C-methyltransferase	48.175	425	-0.426	-1.3435	0.00153	0.00392	no	no	0	29	30	29	38	41	42	79613000	85809000	93779000	174540000	158900000	123450000
NITMOv2_4327	A0A0K2GIA8	Uncharacterized protein	27.779	249	0.16	1.11729	0.0832	0.11	no	no	0	13	14	12	14	11	14	79549000	94872000	98370000	122590000	119190000	102920000
gyrB	A0A0K2G792	DNA gyrase subunit B	91.19	822	-0.622	-1.53901	0.000121	0.000635	no	no	0	39	39	47	70	64	60	79401000	84811000	86271000	216350000	196090000	161300000
zraR.2	A0A0K2GHG5	Transcriptional regulatory protein ZraR	51.553	459	-0.00667	-1.00463	0.943	0.95	no	no	0	45	49	53	52	55	51	79186000	86571000	95330000	125080000	110800000	92741000
NITMOv2_1951	A0A0K2GBP1	Uncharacterized protein	23.151	211	0.693	1.61664	0.0003	0.00116	no	no	0	10	12	10	6	5	4	79159000	61127000	77268000	61521000	57636000	46848000
NITMOv2_3708	A0A0K2GGL2	BFN domain-containing protein	18.187	169	1.04	2.05623	0.000283	0.00111	yes	no	0	4	7	5	3	3	6	79100000	90121000	73907000	54472000	46068000	42609000
ywlC	A0A0K2GES6	Threonylcarbamoyl-AMP synthase	37.765	358	3.05	8.28212	9.06e-09	3.39e-06	yes	no	0	25	21	30	1	0	1	78951000	71656000	75910000	5605200	8989900	28814000
NITMOv2_1453	A0A0K2GAA9	Cyclophil_like domain-containing protein	14.511	132	0.767	1.70173	0.00643	0.0123	no	no	0	5	6	5	9	11	10	78520000	84025000	89940000	85121000	83239000	66437000
NITMOv2_2411	A0A0K2GCZ0	Putative Acriflavine resistance protein A	42.995	392	0.17	1.12506	0.117	0.148	no	no	0	14	14	16	17	17	13	78147000	95175000	84736000	109200000	111120000	82538000
cfp	A0A0K2GF34	Pyruvate decarboxylase	60.134	551	0.446	1.36226	0.00527	0.0104	no	no	0	24	31	25	24	24	21	77956000	92889000	94813000	80948000	81728000	69856000
NITMOv2_2972	A0A0K2GFK0	Nitrogen regulatory protein P-II	10.751	99	0.0301	1.02108	0.933	0.944	no	no	0	6	6	7	8	9	3	77765000	73046000	65953000	67641000	62155000	44594000
NITMOv2_3025	A0A0K2GEQ2	Uncharacterized protein	34.556	317	0.443	1.35943	0.000835	0.00248	no	no	0	11	9	10	8	7	8	77754000	82799000	84617000	66388000	79837000	67695000
lepB	A0A0K2GFH6	Signal peptidase I	28.438	253	-0.282	-1.21588	0.0178	0.0288	no	no	0	10	10	11	12	16	18	77744000	91704000	84705000	135810000	127160000	112570000
NITMOv2_2331	A0A0K2GCR0	Putative 3-hydroxyisobutyrate dehydrogenase	31.111	296	0.335	1.26138	0.00133	0.00351	no	no	0	6	6	6	4	4	7	77707000	95346000	91304000	47747000	69932000	77465000
oxaA	A0A0K2G780	Membrane protein insertase YidC	62.412	563	0.357	1.28076	0.00183	0.00448	no	no	0	24	18	20	18	18	19	77232000	88519000	84225000	111780000	107700000	91688000
NITMOv2_3703	A0A0K2GGK7	Putative Extracellular ligand-binding receptor	71.871	651	0.169	1.12428	0.083	0.11	no	no	0	36	40	46	43	43	39	77228000	75534000	80946000	106890000	97829000	78908000
NITMOv2_4302	A0A0K2GII3	Putative Deoxyhypusine synthase	40.569	368	-1.22	-2.32947	7.98e-06	0.000101	yes	no	0	19	17	21	38	34	34	77182000	79717000	86320000	305630000	278150000	208840000
NITMOv2_3175	A0A0K2GFE9	Uncharacterized protein	41.268	376	0.513	1.42701	0.000276	0.0011	no	no	0	17	17	18	11	10	12	76704000	86481000	84635000	77926000	66592000	65406000
NITMOv2_0482	A0A0K2G7J4	Uncharacterized protein	18.235	166	0.289	1.22179	0.0113	0.0199	no	no	0	11	10	11	11	12	11	76556000	91591000	85707000	83701000	93893000	83670000
ispF	A0A0K2GFY9	2-C-methyl-D-erythritol 2,4-cyclodiphosphate synthase	16.329	157	0.0614	1.04348	0.521	0.563	no	no	0	11	13	11	11	10	8	76427000	86592000	88937000	113570000	102790000	79348000
thiD	A0A0K2G988	Hydroxymethylpyrimidine/phosphomethylpyrimidine kinase	28.128	266	0.0484	1.03412	0.643	0.682	no	no	0	12	13	12	16	14	15	76365000	87871000	75933000	102680000	92505000	73233000
msrA	A0A0K2GK10	Peptide methionine sulfoxide reductase MsrA	23.035	206	0.635	1.55294	0.000113	0.000607	no	no	0	10	12	10	8	6	4	76303000	85435000	82662000	74916000	74974000	57794000
glyQ	A0A0K2GF60	Glycine--tRNA ligase alpha subunit	35.402	307	-0.0149	-1.01038	0.895	0.91	no	no	0	10	11	9	13	12	11	76291000	81837000	80983000	131980000	110990000	78197000
pyrR	A0A0K2GFJ4	Bifunctional protein PyrR	20.906	186	0.253	1.19168	0.165	0.201	no	no	0	9	11	13	11	13	8	76235000	74980000	71950000	94571000	91928000	65290000
NITMOv2_4411	A0A0K2GIL8	Aldehyde dehydrogenase	55.364	508	0.961	1.94666	2.69e-05	0.000229	no	no	0	40	40	38	19	23	22	76111000	100830000	94818000	67433000	54311000	44898000
pheT	A0A0K2G731	Phenylalanine--tRNA ligase beta subunit	63.163	571	-0.222	-1.16635	0.0464	0.0659	no	no	0	33	28	38	39	41	38	75820000	80605000	85929000	139690000	124010000	87500000
NITMOv2_1763	A0A0K2GB60	BFN domain-containing protein	17.927	162	-0.515	-1.42899	0.000266	0.00107	no	no	0	11	12	12	11	11	14	75782000	86419000	99507000	136750000	142260000	144390000
NITMOv2_4287	A0A0K2GIH1	Uncharacterized protein	39.732	351	-0.275	-1.20999	0.097	0.126	no	no	0	17	17	22	23	18	21	75457000	59341000	77839000	123480000	124050000	70915000
NITMOv2_4618	A0A0K2GJ71	Uncharacterized protein	46.013	418	0.598	1.51362	0.000374	0.00136	no	no	0	18	21	26	16	15	17	75422000	81496000	80581000	72910000	73400000	55180000
NITMOv2_3925	A0A0K2GH75	Uncharacterized protein	8.3405	73	1.18	2.26577	0.0209	0.033	yes	yes	1	2	2	1	2	2	1	75046000	77939000	81317000	60376000	31270000	53405000
NITMOv2_3727	A0A0K2GF74	Uncharacterized protein	13.634	114	0.733	1.66209	0.000527	0.00177	no	no	0	5	5	4	2	3	2	74733000	86649000	79269000	66093000	72505000	51058000
gpo	A0A0K2GAD2	Glutathione peroxidase	21.731	196	-0.0551	-1.03893	0.523	0.565	no	no	0	12	14	11	14	12	13	74605000	88857000	82697000	137750000	121980000	101550000
NITMOv2_3616	A0A0K2GGC6	Uncharacterized protein	13.906	128	1.59	3.01049	0.0526	0.0736	no	yes	1	2	2	2	1	0	0	74344000	85789000	78561000	87455000	62551000	47297000
NITMOv2_1827	A0A0K2GCB6	Putative Vitamin B12 import system, periplasmic binding protein BtuF	32.296	290	-0.152	-1.11111	0.0596	0.0817	no	no	0	16	15	16	11	17	12	74342000	71753000	76719000	143910000	127470000	88984000
der	A0A0K2GJ36	GTPase Der	49.194	450	0.649	1.56808	4.59e-05	0.000328	no	no	0	25	27	29	21	19	19	74341000	76570000	90633000	68436000	69800000	58718000
NITMOv2_0316	A0A0K2G7A8	Uncharacterized protein	14.149	125	-2.89	-7.4127	2.84e-08	4.25e-06	yes	no	0	4	2	3	14	13	14	74086000	70306000	88962000	728150000	897460000	736740000
NITMOv2_3684	A0A0K2GGK9	Uncharacterized protein	67.771	630	-0.315	-1.24401	0.00238	0.00551	no	no	0	35	30	32	40	42	40	73983000	82094000	75133000	117390000	134310000	111850000
NITMOv2_1380	A0A0K2GB41	Activator of Hsp90 ATPase 1 family protein	16.54	148	0.306	1.23628	0.00768	0.0142	no	no	0	6	7	3	6	5	4	73962000	78001000	89208000	76697000	74915000	64548000
mtnA	A0A0K2GCA0	Methylthioribose-1-phosphate isomerase	36.372	342	0.222	1.16635	0.0568	0.0782	no	no	0	19	19	21	23	19	15	73772000	64569000	85964000	129040000	105300000	66441000
NITMOv2_1458	A0A0K2GAB3	Uncharacterized protein	30.434	287	0.407	1.32593	0.00485	0.0097	no	no	0	12	10	9	6	11	7	73763000	71165000	79076000	87118000	88321000	62119000
NITMOv2_0310	A0A0K2G717	Putative Manganese transport system, periplasmic binding component	34.545	314	0.392	1.31221	0.00068	0.00214	no	no	0	16	18	15	14	15	14	73397000	85801000	84359000	80392000	84294000	71568000
sqr	A0A0K2GHC5	Sulfide:quinone oxidoreductase	45.297	415	0.812	1.75564	4.27e-05	0.00031	no	no	0	16	18	17	9	8	8	73227000	76793000	81857000	41233000	51297000	40420000
acpP	A0A0K2GBD2	Acyl carrier protein	11.534	104	0.117	1.08448	0.167	0.203	no	no	0	3	3	4	4	3	4	73036000	70247000	69414000	82182000	67820000	60589000
rny	A0A0K2GHX4	Ribonuclease Y	59.613	533	-0.856	-1.81001	6.59e-05	0.000424	no	no	0	24	21	19	38	34	37	72967000	80252000	82801000	232880000	212480000	187540000
amtB	A0A0K2G9S7	Ammonium transporter	45.642	441	0.371	1.29325	0.0543	0.0754	no	no	0	3	3	1	1	2	1	72923000	84537000	71020000	62217000	81062000	70467000
MUR	A0A0K2GG12	GDP-mannose 4,6-dehydratase	38.975	342	-0.534	-1.44794	0.000952	0.00272	no	no	0	11	13	17	25	22	26	72790000	86864000	75490000	154240000	166380000	149120000
NITMOv2_0042	A0A0K2G697	HARE-HTH domain-containing protein	19.328	170	-0.697	-1.62113	9.08e-05	0.00053	no	no	0	14	15	15	22	20	22	72736000	76870000	79440000	201040000	179800000	160340000
NITMOv2_4575	A0A0K2GJ26	Putative general secretion pathway protein D	61.241	567	0.000887	1.00062	0.992	0.993	no	no	0	42	43	51	54	50	53	72630000	81741000	86261000	127490000	123410000	85425000
NITMOv2_3503	A0A0K2GG09	Methyltransf_21 domain-containing protein	26.27	232	-0.203	-1.15109	0.0418	0.06	no	no	0	12	10	11	13	12	10	72599000	85919000	80971000	117880000	120150000	106680000
NITMOv2_0737	A0A0K2G889	Uncharacterized protein	67.438	611	-0.0188	-1.01312	0.848	0.866	no	no	0	9	9	10	14	13	14	72561000	62529000	81832000	144060000	139650000	113890000
ftsH.1	A0A0K2GHB2	ATP-dependent zinc metalloprotease FtsH	66.018	601	0.646	1.56482	0.000133	0.000672	no	no	0	24	24	27	23	19	20	72484000	81646000	78677000	73321000	74398000	59248000
pyrH	A0A0K2GB29	Uridylate kinase	25.91	241	-0.118	-1.08523	0.105	0.135	no	no	0	16	17	19	20	18	16	72435000	73211000	80548000	125320000	118700000	103480000
NITMOv2_1496	A0A0K2GBG9	Putative_PNPOx domain-containing protein	22.807	209	-0.0392	-1.02754	0.753	0.783	no	no	0	18	16	16	9	11	11	72340000	78335000	74053000	69207000	70554000	58863000
nuoCD	A0A0K2G8R0	NADH-quinone oxidoreductase, subunits C and D	66.312	583	0.0559	1.03951	0.404	0.448	no	no	0	24	23	26	25	31	25	72243000	71772000	62402000	95145000	88672000	67526000
dxr	A0A0K2GA35	1-deoxy-D-xylulose 5-phosphate reductoisomerase	42.543	386	-0.433	-1.35004	0.000718	0.00223	no	no	0	19	21	20	37	35	27	72236000	78527000	77688000	158410000	138550000	112120000
NITMOv2_3934	A0A0K2GHH7	Putative Phosphoribosyltransferase	24.041	221	1.69	3.22657	1.14e-05	0.00013	yes	no	0	12	9	13	3	5	5	72231000	67792000	81236000	22692000	29429000	24884000
NITMOv2_0347	A0A0K2G773	Uncharacterized protein	44.381	397	0.507	1.42109	0.00382	0.00801	no	no	0	11	10	12	14	10	9	72223000	82397000	71377000	85752000	75381000	59310000
NITMOv2_3033	A0A0K2GEQ9	Putative Metallophosphoesterase	37.72	336	0.307	1.23713	0.00197	0.00475	no	no	0	15	15	18	11	12	11	72071000	78834000	80088000	89480000	85686000	62890000
NITMOv2_4333	A0A0K2GIL5	Putative Thioredoxin	11.95	109	-0.693	-1.61664	0.000424	0.0015	no	no	0	6	6	6	6	7	8	72002000	75407000	84259000	249370000	217000000	173360000
lysA	A0A0K2G781	Diaminopimelate decarboxylase	46.056	420	-1.47	-2.77022	1.87e-06	4.08e-05	yes	no	0	14	13	15	45	39	40	71904000	69627000	70471000	234090000	230360000	195690000
secA	A0A0K2G7Q5	Protein translocase subunit SecA	102.51	907	-0.557	-1.47121	0.000242	0.00101	no	no	0	52	52	49	73	75	70	71846000	78088000	83112000	176610000	169350000	131320000
manB	A0A0K2GFY5	Bifunctional Phosphomannomutase/phosphoglucomutase	51.894	477	-0.339	-1.26488	0.00736	0.0138	no	no	0	14	16	18	21	25	20	71743000	76417000	78936000	166900000	158000000	121510000
NITMOv2_3534	A0A0K2GG66	Putative Oxidoreductase, Gfo/Idh/MocA family	34.25	317	-0.182	-1.13446	0.111	0.141	no	no	0	13	15	16	19	20	19	71240000	82842000	83361000	149700000	129170000	101170000
paeR7IR	A0A0K2GCR1	Type-2 restriction enzyme PaeR7I	28.215	252	0.489	1.40347	0.00814	0.015	no	no	0	9	10	13	11	9	10	71193000	65645000	64420000	44192000	43930000	42256000
glyS	A0A0K2GG37	Glycine--tRNA ligase beta subunit	80.556	736	-0.0997	-1.07155	0.139	0.173	no	no	0	44	37	48	65	61	60	71138000	73679000	80419000	97108000	92948000	75557000
NITMOv2_2389	A0A0K2GD62	DUF5069 domain-containing protein	16.536	146	0.342	1.26751	0.00704	0.0132	no	no	0	8	9	12	9	11	8	71138000	84472000	78050000	72019000	70362000	60338000
NITMOv2_0188	A0A0K2G6Q5	Peptidase M24	45.349	403	0.577	1.49174	0.000361	0.00132	no	no	0	30	30	27	15	22	15	71097000	81521000	74401000	57243000	64192000	51832000
NITMOv2_0262	A0A0K2G6V1	Cofac_haem_bdg domain-containing protein	36.46	329	0.341	1.26663	0.00409	0.00847	no	no	0	13	14	14	12	9	9	71073000	83014000	92415000	54504000	69836000	45800000
NITMOv2_3656	A0A0K2GGG0	Uncharacterized protein	48.449	455	0.239	1.18017	0.00954	0.0172	no	no	0	36	31	30	28	30	26	70929000	69589000	73646000	90768000	89340000	67972000
NITMOv2_2613	A0A0K2GDJ4	Uncharacterized protein	24.16	232	2.08	4.22807	2.43e-07	1.33e-05	yes	no	0	8	10	10	4	3	2	70896000	78560000	82133000	15792000	22641000	13941000
NITMOv2_3875	A0A0K2GI12	Uncharacterized protein	25.701	224	0.716	1.64262	0.000104	0.000573	no	no	0	11	14	12	8	10	8	70815000	76075000	76006000	64792000	61482000	57208000
NITMOv2_2410	A0A0K2GCY9	Putative Heavy metal efflux pump, CzcA family, Acriflavine resistance protein B	112.88	1025	0.628	1.54542	3.98e-05	0.000299	no	no	0	24	28	26	23	22	21	70808000	77170000	80141000	70816000	64555000	56462000
argB	A0A0K2G6U8	Acetylglutamate kinase	32.111	298	-0.701	-1.62563	3.24e-05	0.000261	no	no	0	25	27	22	30	32	35	70754000	71560000	73802000	157350000	139880000	118800000
NITMOv2_2063	A0A0K2GC07	Uncharacterized protein	13.289	121	0.934	1.91057	0.000361	0.00132	no	no	0	6	6	7	4	2	2	70723000	98160000	77753000	88698000	41969000	43740000
NITMOv2_0582	A0A0K2G7T6	Uncharacterized protein	13.455	123	0.39	1.31039	0.018	0.0291	no	no	0	3	5	5	1	4	4	70538000	85002000	77844000	47016000	72685000	71288000
rnhC	A0A0K2G8L7	Ribonuclease	23.738	217	0.534	1.44794	0.000104	0.000573	no	no	0	9	12	11	6	6	7	70475000	93426000	90245000	68053000	71204000	74791000
purM	A0A0K2G9D1	Phosphoribosylformylglycinamidine cyclo-ligase	36.935	345	-0.147	-1.10726	0.101	0.13	no	no	0	18	16	16	18	17	16	70463000	69455000	78553000	114030000	116850000	77874000
glgC3	A0A0K2GHD2	Glucose-1-phosphate adenylyltransferase	46.897	418	0.538	1.45196	0.000957	0.00272	no	no	0	29	25	30	25	20	16	70320000	81058000	84826000	79706000	71289000	58554000
NITMOv2_4555	A0A0K2GJA1	Uncharacterized protein	17.997	165	-1.2	-2.2974	1.9e-06	4.1e-05	yes	no	0	7	6	6	10	9	10	70277000	75463000	74945000	245600000	238880000	197650000
NITMOv2_2458	A0A0K2GD38	Uncharacterized protein	36.154	333	0.273	1.20832	0.0123	0.0213	no	no	0	14	13	12	14	11	9	69828000	68490000	72641000	87339000	75316000	55695000
yacO	A0A0K2GJM8	Putative TrmH family tRNA/rRNA methyltransferase YacO	27.229	256	0.739	1.66902	0.000104	0.000573	no	no	0	14	15	13	9	10	10	69786000	82177000	63047000	68177000	63241000	42411000
comD	A0A0K2G8W0	Sulfopyruvate decarboxylase, alpha subunit	18.102	165	-0.269	-1.20497	0.033	0.049	no	no	0	9	8	12	10	10	9	69675000	77527000	76841000	116170000	112300000	86600000
aroF	A0A0K2G860	Phospho-2-dehydro-3-deoxyheptonate aldolase	36.888	337	-1.62	-3.07375	1.28e-06	3.23e-05	yes	no	0	15	20	19	54	54	51	69600000	81955000	77966000	395570000	393560000	291700000
pheA	A0A0K2G777	Bifunctional chorismate mutase/prephenate dehydratase	40.101	358	-0.304	-1.23456	0.00832	0.0152	no	no	0	14	16	16	22	24	23	69437000	68600000	96175000	160530000	159420000	126510000
NITMOv2_4420	A0A0K2GIM0	Uncharacterized protein	28.139	250	0.173	1.1274	0.046	0.0654	no	no	0	15	16	15	11	16	12	69395000	84539000	83434000	96887000	94498000	70863000
ileS	A0A0K2G8W7	Isoleucine--tRNA ligase	105.51	937	0.178	1.13131	0.0274	0.0417	no	no	0	28	30	37	39	42	39	69328000	77227000	75951000	94474000	95130000	79649000
clpX	A0A0K2G6R0	ATP-dependent Clp protease ATP-binding subunit ClpX	46.613	418	0.112	1.08073	0.264	0.306	no	no	0	15	16	17	19	15	18	68909000	80892000	78251000	96473000	83841000	70274000
NITMOv2_0317	A0A0K2G742	Uncharacterized protein	13.817	129	0.749	1.68063	0.0158	0.0262	no	yes	3	1	1	1	0	1	0	68803000	64627000	56481000	75052000	70435000	52774000
NITMOv2_4439	A0A0K2GIM5	Putative Peptidase M	81.277	733	0.355	1.27899	0.0094	0.0169	no	no	0	45	44	41	34	32	31	68657000	92340000	72732000	79187000	69748000	60824000
aroC	A0A0K2GA01	Chorismate synthase	41.093	386	0.492	1.40639	0.000415	0.00148	no	no	0	15	14	13	14	14	17	68517000	74320000	66668000	59675000	66717000	53124000
yrbF	A0A0K2G874	Toluene transporter subunit: ATP-binding component of ABC superfamily	27.381	252	-0.0123	-1.00856	0.922	0.935	no	no	0	25	26	24	20	20	20	68443000	96552000	86397000	76588000	85012000	69837000
porE	A0A0K2G8E5	Pyruvate:ferredoxin oxidoreductase epsilon subunit	9.8655	92	-1.07	-2.09943	2.53e-05	0.000222	yes	no	0	5	6	4	13	11	10	68413000	90437000	64837000	275880000	209390000	183940000
NITMOv2_1088	A0A0K2G9I6	FlgO domain-containing protein	34.696	322	0.348	1.27279	0.0326	0.0486	no	no	0	14	13	12	16	13	10	68168000	74256000	72484000	84148000	78797000	58339000
NITMOv2_3487	A0A0K2GG94	UDP-N-acetylglucosamine 2-epimerase	43.209	376	-0.38	-1.30134	0.000805	0.00241	no	no	0	16	18	22	33	32	32	67991000	65200000	68209000	160840000	143400000	124390000
treT	A0A0K2GH21	Trehalose synthase	44.858	401	0.439	1.35566	0.0221	0.0347	no	no	0	25	19	26	17	19	13	67786000	58087000	78654000	71304000	68670000	50655000
NITMOv2_2369	A0A0K2GD43	Uncharacterized protein	16.855	145	0.48	1.39474	0.00764	0.0142	no	no	0	7	7	7	13	10	11	67766000	71572000	63748000	81612000	83536000	73495000
NITMOv2_4092	A0A0K2GHZ9	Putative Histidine kinase	40.811	382	1.52	2.86791	5.01e-07	1.87e-05	yes	no	0	19	21	19	8	6	6	67753000	80862000	82207000	33268000	26147000	28793000
NITMOv2_2434	A0A0K2GE16	Peptidyl-prolyl cis-trans isomerase	19.275	179	-0.442	-1.35849	0.0168	0.0275	no	no	0	6	7	7	7	12	12	67752000	75907000	70966000	147990000	148560000	113020000
NITMOv2_0604	A0A0K2G7Y4	Putative Sugar nucleotidyltransferase	27.04	239	0.00942	1.00655	0.869	0.886	no	no	0	13	15	14	15	18	16	67593000	74365000	80382000	116590000	108060000	92387000
ald	A0A0K2G9F4	Alanine dehydrogenase	38.805	367	0.354	1.2781	0.0164	0.027	no	no	0	13	14	17	16	14	15	67531000	70876000	78392000	85157000	69421000	59015000
glk	A0A0K2G7X1	Glucokinase	38.398	355	0.0472	1.03326	0.541	0.582	no	no	0	29	31	30	28	27	33	67318000	75131000	82936000	125480000	101610000	85619000
nifA	A0A0K2GIZ6	Nif-specific regulatory protein NifA	56.731	508	-0.394	-1.31403	0.00223	0.00522	no	no	0	16	17	17	40	34	26	67203000	69655000	76697000	135980000	124560000	86880000
gnd	A0A0K2GAZ1	6-phosphogluconate dehydrogenase (Decarboxylating)	32.411	297	-0.0713	-1.05066	0.598	0.638	no	no	0	18	18	28	32	29	26	67049000	75718000	77484000	144570000	116420000	98321000
NITMOv2_2022	A0A0K2GC65	Putative 2,5-diketo-D-gluconic acid reductase	31.405	279	0.463	1.37841	0.0025	0.00572	no	no	0	8	5	8	9	10	9	67044000	66314000	76190000	81509000	75281000	56613000
NITMOv2_4833	A0A0K2GJT5	Putative Lipoprotein, TraT related	24.349	236	0.438	1.35472	0.00168	0.00422	no	no	0	6	7	7	4	5	5	66812000	69050000	64982000	62007000	62158000	51752000
NITMOv2_4510	A0A0K2GJ34	Uncharacterized protein	15.681	143	0.561	1.47529	0.0175	0.0284	no	no	0	5	6	3	5	5	4	66510000	100420000	43066000	77647000	69188000	53746000
purU	A0A0K2G6V3	Formyltetrahydrofolate deformylase	32.89	289	-0.15	-1.10957	0.107	0.137	no	no	0	15	11	16	16	15	13	66241000	78753000	79692000	114750000	107720000	91493000
prpB	A0A0K2G6D4	Methylisocitrate lyase	32.837	305	1.65	3.13834	2.63e-06	5e-05	yes	no	0	30	30	35	11	14	14	65955000	77438000	126930000	26715000	27525000	23001000
cbbQ	A0A0K2GIM7	Protein CbbQ	30.133	272	0.154	1.11265	0.13	0.162	no	no	0	16	15	16	16	15	14	65822000	84377000	83010000	85719000	95990000	82590000
NITMOv2_4288	A0A0K2GI92	Uncharacterized protein	32.359	291	0.602	1.51782	0.000123	0.000638	no	no	0	11	11	9	11	9	7	65707000	71242000	76145000	62138000	73733000	65873000
hisA	A0A0K2G9K1	1-(5-phosphoribosyl)-5-[(5-phosphoribosylamino)methylideneamino] imidazole-4-carboxamide isomerase	25.631	240	0.348	1.27279	0.00107	0.00296	no	no	0	12	14	11	11	9	12	65620000	72006000	69258000	73031000	84923000	68930000
nth	A0A0K2GC23	Endonuclease III	24.645	221	0.141	1.10267	0.284	0.327	no	no	0	8	8	10	6	9	9	65504000	76336000	69772000	95016000	175990000	69634000
modB	A0A0K2GAJ2	Molybdenum transport system permease	24.574	224	1.14	2.20381	0.000157	0.000757	yes	no	0	3	3	3	2	2	1	65385000	63983000	66103000	54275000	45882000	35187000
NITMOv2_3138	A0A0K2GG02	Uncharacterized protein	25.257	220	0.0783	1.05577	0.37	0.413	no	no	0	29	29	31	24	27	26	65322000	71639000	79840000	92169000	89505000	69380000
NITMOv2_0607	A0A0K2G7W0	Putative Heat shock protein Hsp20	16.704	146	2.72	6.58873	0.000263	0.00106	yes	yes	3	3	2	4	0	0	0	65176000	27977000	88239000	0	1114300	1255800
yfdZ	A0A0K2GIQ6	Putative aminotransferase, PLP-dependent	44.624	398	0.446	1.36226	0.00212	0.00506	no	no	0	15	15	14	16	15	13	65152000	71789000	67213000	77948000	85348000	60139000
NITMOv2_0922	A0A0K2G8Q8	SnoaL-like domain-containing protein	15.132	130	0.417	1.33515	0.00194	0.00469	no	no	0	3	2	2	2	1	1	65080000	64688000	67555000	72606000	65851000	57397000
NITMOv2_0920	A0A0K2G908	Uncharacterized protein	14.188	129	0.95	1.93187	0.0405	0.0584	no	no	0	2	1	1	3	1	3	65042000	61186000	51271000	62155000	56798000	8720500
exbB	A0A0K2G8P5	Biopolymer transport protein exbB	15.487	141	0.419	1.337	0.0121	0.021	no	no	0	4	5	3	1	1	1	64968000	71964000	93160000	77969000	71629000	59143000
NITMOv2_4601	A0A0K2GJ50	Putative Hydrolase with N-terminal DNA-binding domain	30.298	280	0.63	1.54756	0.000469	0.00162	no	no	0	11	12	13	10	11	9	64844000	69184000	78182000	66242000	61555000	44591000
NITMOv2_2958	A0A0K2GEI4	Response regulator receiver domain protein	16.651	148	3.28	9.71356	5.48e-05	0.000374	yes	yes	1	7	10	11	0	0	0	64820000	64864000	72688000	764000	2902100	1476900
NITMOv2_0796	A0A0K2G8D0	Uncharacterized protein	23.032	212	0.67	1.59107	9.5e-05	0.000541	no	no	0	11	11	12	7	5	6	64567000	66900000	70359000	60469000	47934000	43721000
capD	A0A0K2GG11	UDP-galactose 4-epimerase	38.484	341	-1.3	-2.46229	4.2e-06	6.74e-05	yes	no	0	12	9	14	33	28	34	64538000	65065000	66529000	237600000	237510000	211400000
NITMOv2_3773	A0A0K2GH35	TPR_REGION domain-containing protein	66.333	592	-0.447	-1.3632	0.00294	0.00651	no	no	0	32	24	28	32	32	34	64151000	71066000	66971000	131510000	139620000	113970000
aspS	A0A0K2GA72	Aspartate--tRNA(Asp/Asn) ligase	65.733	587	-0.528	-1.44193	0.000442	0.00155	no	no	0	41	40	43	59	61	58	64139000	68259000	70531000	158010000	137070000	104340000
NITMOv2_4336	A0A0K2GJ99	Uncharacterized protein	24.499	225	0.458	1.37364	0.00248	0.00569	no	no	0	21	20	20	13	11	10	63961000	74312000	70787000	59402000	51883000	41865000
kdsB	A0A0K2GFS3	3-deoxy-manno-octulosonate cytidylyltransferase	29.537	266	-0.248	-1.18756	0.0215	0.0338	no	no	0	10	10	10	10	13	11	63818000	80939000	78347000	138600000	141740000	104660000
fabF.1	A0A0K2G906	3-oxoacyl-[acyl-carrier-protein] synthase 2	43.661	416	-0.532	-1.44593	9.44e-05	0.000541	no	no	0	15	18	21	25	27	25	63720000	74521000	82589000	212130000	196260000	135010000
NITMOv2_3986	A0A0K2GHD6	fn3_3 domain-containing protein	34.441	309	-0.0591	-1.04182	0.554	0.595	no	no	0	15	15	13	11	11	16	63630000	76649000	69897000	95152000	96734000	82200000
zwf2	A0A0K2GC32	Glucose-6-phosphate 1-dehydrogenase	55.77	488	0.846	1.79751	0.000213	0.00092	no	no	0	27	34	30	21	20	15	63553000	69657000	81537000	39051000	36433000	28896000
dnaJ.1	A0A0K2GHP4	Chaperone protein DnaJ	37.542	345	0.587	1.50212	0.000301	0.00116	no	no	0	17	17	22	12	18	14	63542000	71098000	71012000	57334000	64805000	42566000
nadC	A0A0K2GD52	Quinolinate phosphoribosyltransferase [decarboxylating]	31.015	293	0.364	1.28699	0.000681	0.00214	no	no	0	10	10	9	7	7	6	63238000	55379000	59241000	58555000	63285000	51416000
NITMOv2_0458	A0A0K2G7P6	DNA-binding protein Fis / transcriptional regulator, Fis family	71.261	647	0.559	1.47325	0.000278	0.0011	no	no	0	28	31	31	21	19	19	63153000	58809000	59915000	55214000	43164000	43413000
NITMOv2_4830	A0A0K2GJR6	Putative Peptidase U62, TldE-like	48.716	448	0.496	1.4103	0.00065	0.00206	no	no	0	22	27	22	15	16	18	63081000	75728000	71965000	72498000	64326000	59229000
NITMOv2_2687	A0A0K2GE18	Putative RsbT co-antagonist protein rsbRA	31.76	284	-0.616	-1.53262	0.000231	0.000974	no	no	0	11	13	17	21	23	21	63035000	64693000	70754000	159210000	142490000	119550000
rpoD	A0A0K2G796	RNA polymerase sigma factor	48.621	431	2.15	4.43828	8.02e-05	0.000486	yes	no	0	25	29	24	2	9	3	62922000	115230000	62631000	14190000	18749000	13512000
trpC	A0A0K2GCM6	Indole-3-glycerol phosphate synthase	30.626	277	0.107	1.07699	0.141	0.175	no	no	0	11	9	10	10	9	11	62763000	69464000	66047000	90293000	88856000	65239000
NITMOv2_3618	A0A0K2GGC8	Uncharacterized protein	44.801	417	0.0408	1.02868	0.538	0.579	no	no	0	18	18	17	16	17	15	62683000	70288000	68033000	95807000	92608000	64396000
gltA	A0A0K2GD35	Citrate synthase	42.067	377	0.1	1.07177	0.346	0.389	no	no	0	20	25	25	17	18	17	62548000	88387000	98906000	103900000	94665000	64598000
valS	A0A0K2GDE5	Valine--tRNA ligase	104.04	913	-0.0247	-1.01727	0.782	0.809	no	no	0	33	36	40	47	45	41	62441000	67156000	75571000	110560000	106790000	82047000
NITMOv2_4412	A0A0K2GJI1	Uncharacterized protein	39.729	362	1.17	2.25012	0.000169	0.000781	yes	no	0	9	8	8	7	8	5	62283000	97960000	80663000	50428000	47889000	40001000
nuoH	A0A0K2G7P7	NADH-quinone oxidoreductase subunit H	39.264	358	-0.218	-1.16312	0.156	0.192	no	no	0	16	10	11	13	17	15	62261000	65119000	60710000	96954000	87923000	78407000
modA.1	A0A0K2GEJ2	Molybdenum ABC transporter, periplasmic binding protein	29.824	274	1.02	2.02792	1.5e-05	0.000153	yes	no	0	15	16	15	5	8	7	61909000	69793000	70860000	43753000	47254000	39320000
glmS	A0A0K2GGT3	Glutamine--fructose-6-phosphate aminotransferase [isomerizing]	66.858	609	-0.109	-1.07848	0.127	0.159	no	no	0	25	26	28	26	29	27	61718000	64294000	71145000	134190000	118130000	96118000
ecfE	A0A0K2GA62	Zinc metalloprotease	49.993	463	-0.406	-1.32501	0.0181	0.0292	no	no	0	6	7	6	13	13	12	61443000	75289000	60745000	127180000	133220000	109220000
NITMOv2_3951	A0A0K2GHC4	PPK2 domain-containing protein	39.783	337	0.821	1.76663	0.000233	0.00098	no	no	0	16	19	18	15	11	13	61388000	76038000	66907000	68432000	50113000	38849000
NITMOv2_2483	A0A0K2GD63	Phosphopentomutase	40.331	384	0.583	1.49796	0.00074	0.00228	no	no	0	23	26	22	15	13	14	61387000	62445000	75784000	65055000	65272000	55676000
NITMOv2_1067	A0A0K2G969	WD_REPEATS_REGION domain-containing protein	47.432	444	0.996	1.99446	2.5e-05	0.00022	no	no	0	20	17	19	6	9	9	61322000	52953000	60945000	33901000	38852000	36687000
NITMOv2_4093	A0A0K2GHQ3	Histidine kinase	90.787	830	1.95	3.86375	9.51e-08	8.21e-06	yes	no	0	49	47	42	10	11	11	61289000	71296000	67629000	24029000	19584000	14658000
NITMOv2_0023	A0A0K2G7B0	Uncharacterized protein	10.097	91	-0.202	-1.15029	0.0355	0.0522	no	no	0	3	3	4	6	6	6	61174000	67258000	74793000	113720000	119640000	88590000
NITMOv2_0867	A0A0K2G9M6	RDD domain-containing protein	16.093	152	0.838	1.78757	1.87e-05	0.000177	no	no	0	2	2	2	0	1	1	61170000	63981000	68417000	56297000	53242000	48704000
NITMOv2_3044	A0A0K2GF29	Putative transcriptional regulator, XRE family	13.603	120	0.473	1.38799	0.00844	0.0154	no	no	0	4	6	4	4	5	6	61043000	34553000	52695000	44190000	27461000	33964000
NITMOv2_1877	A0A0K2GCH2	Uncharacterized protein	42.661	392	-0.268	-1.20414	0.0201	0.0319	no	no	0	11	12	11	15	15	17	60971000	63513000	64829000	110360000	92734000	77662000
dat	A0A0K2GIU1	D-alanine aminotransferase	31.882	288	0.129	1.09354	0.114	0.145	no	no	0	12	11	13	12	10	14	60543000	67047000	65194000	70102000	85336000	72823000
NITMOv2_2242	A0A0K2GCI4	Uncharacterized protein	33.062	305	0.341	1.26663	0.00305	0.0067	no	no	0	10	10	12	15	10	12	60322000	65827000	67386000	79106000	60484000	56928000
NITMOv2_0971	A0A0K2G8Y3	TPR_REGION domain-containing protein	53.369	465	-0.133	-1.09657	0.109	0.139	no	no	0	24	32	31	31	31	29	60305000	70928000	72922000	80360000	79578000	80450000
rpiA	A0A0K2G6W0	Ribose-5-phosphate isomerase A	25.023	233	-0.578	-1.49278	0.00488	0.00974	no	no	0	10	11	13	15	14	13	60232000	64216000	68079000	59945000	46283000	45564000
NITMOv2_4339	A0A0K2GIE2	Uncharacterized protein	22.311	196	0.0584	1.04131	0.394	0.438	no	no	0	6	8	10	11	9	11	60209000	69050000	68669000	105610000	106110000	97097000
NITMOv2_0471	A0A0K2G8K2	Transcriptional regulator, MarR family	17.412	153	-2.64	-6.23332	0.00145	0.00374	yes	yes	3	1	2	2	3	2	1	60188000	55063000	53921000	49114000	50522000	38183000
ureB	A0A0K2G9Q4	Urease subunit beta	17.731	164	0.264	1.2008	0.0169	0.0276	no	no	0	5	6	6	8	7	8	60158000	72148000	71498000	76388000	73283000	70827000
NITMOv2_3123	A0A0K2GFZ0	AbiEi_1 domain-containing protein	29.809	268	0.37	1.29235	0.00762	0.0142	no	no	0	17	18	20	16	16	18	60134000	61472000	60465000	70251000	59026000	50496000
udg	A0A0K2GIT0	UDP-glucose 6-dehydrogenase	47.518	438	-0.631	-1.54864	0.000167	0.000781	no	no	0	28	26	26	40	40	41	60051000	65420000	69236000	171530000	157570000	120690000
NITMOv2_3055	A0A0K2GF36	PINc domain-containing protein	16.747	152	0.094	1.06733	0.653	0.691	no	no	0	7	7	6	12	7	9	59935000	71134000	67847000	81921000	58600000	38988000
NITMOv2_0817	A0A0K2G9H3	YciI-like protein	10.304	92	0.00684	1.00475	0.94	0.948	no	no	0	5	7	6	6	6	5	59911000	63472000	50717000	95068000	92642000	74696000
NITMOv2_3323	A0A0K2GFI8	Putative Signal peptide peptidase SppA	33.784	317	-0.665	-1.58557	2.47e-05	0.00022	no	no	0	16	19	17	21	20	21	59908000	66223000	70419000	149070000	148080000	116800000
asd	A0A0K2G9M1	Aspartate-semialdehyde dehydrogenase	36.535	341	-0.422	-1.33978	0.0011	0.00302	no	no	0	16	21	22	28	28	25	59890000	66181000	65601000	113600000	86712000	88742000
NITMOv2_3548	A0A0K2GG63	Peptidase_M23 domain-containing protein	34.618	323	-0.444	-1.36037	0.0156	0.0259	no	no	0	9	13	11	12	10	11	59605000	54851000	49183000	146980000	75369000	52163000
argS	A0A0K2GGE3	Arginine--tRNA ligase	64.191	576	-0.15	-1.10957	0.0645	0.0877	no	no	0	29	22	25	32	26	28	59371000	62888000	63958000	89177000	73116000	63969000
galT	A0A0K2GGP8	UDP-glucose--hexose-1-phosphate uridylyltransferase	38.24	334	0.366	1.28877	0.00189	0.0046	no	no	0	11	10	10	13	12	11	58845000	63904000	69097000	69359000	63650000	50601000
NITMOv2_0506	A0A0K2G8N2	Uncharacterized protein	90.799	832	0.0454	1.03197	0.62	0.661	no	no	0	64	65	68	65	69	61	58532000	67101000	80384000	93019000	91201000	75825000
NITMOv2_2039	A0A0K2GBX7	Uncharacterized protein	24.628	229	0.665	1.58557	0.000395	0.00141	no	no	0	9	10	8	7	8	8	58291000	60897000	63334000	48989000	55196000	48811000
NITMOv2_1321	A0A0K2GA47	Uncharacterized protein	16.113	147	0.533	1.44693	0.0335	0.0497	no	no	0	3	3	2	1	2	2	58177000	58840000	54995000	68471000	59935000	49746000
lnt	A0A0K2GCV3	Apolipoprotein N-acyltransferase	59.888	537	0.469	1.38415	0.000473	0.00163	no	no	0	17	19	23	18	16	18	58175000	64906000	61373000	68888000	60008000	51825000
pyrE	A0A0K2G6V4	Orotate phosphoribosyltransferase	20.621	190	0.0863	1.06164	0.299	0.341	no	no	0	4	2	2	6	5	3	58173000	61805000	62632000	88758000	91859000	79128000
glnS	A0A0K2GIC4	Glutamine--tRNA ligase	64.601	566	0.341	1.26663	0.00311	0.0068	no	no	0	18	14	18	15	17	15	58010000	64334000	63575000	64873000	61753000	47615000
nrdZ	A0A0K2GB93	Vitamin B12-dependent ribonucleotide reductase	63.362	577	0.925	1.89868	2.02e-05	0.00019	no	no	0	30	36	32	20	21	22	57896000	62907000	65511000	38169000	42232000	27882000
exbD.1	A0A0K2GGM3	Biopolymer transport protein ExbD	16.538	147	0.223	1.16716	0.11	0.14	no	no	0	7	5	7	5	8	5	57706000	65910000	70978000	60428000	84284000	49577000
purA	A0A0K2GHK8	Adenylosuccinate synthetase	47.796	438	-0.386	-1.30677	0.00335	0.00721	no	no	0	14	16	15	13	16	19	57601000	63795000	60487000	94298000	87080000	74871000
Stoml	A0A0K2GK56	Stomatin-like protein 2	34.129	312	0.165	1.12117	0.109	0.14	no	no	0	11	11	19	21	25	21	57391000	65378000	80273000	85419000	90477000	75474000
NITMOv2_3446	A0A0K2GFV3	TonB_C domain-containing protein	16.94	153	0.896	1.8609	0.000304	0.00117	no	no	0	5	5	4	2	3	2	57314000	59053000	55177000	44286000	48287000	28896000
NITMOv2_3166	A0A0K2GF28	Uncharacterized protein	13.182	113	-0.333	-1.25963	0.00643	0.0123	no	no	0	3	4	2	3	3	4	57224000	52593000	60849000	101370000	92506000	86614000
hslU	A0A0K2G716	ATP-dependent protease ATPase subunit HslU	52.284	465	0.0773	1.05504	0.224	0.265	no	no	0	26	30	32	32	28	25	57102000	66813000	67740000	86524000	74568000	55462000
NITMOv2_4293	A0A0K2GI97	Putative Outer membrane efflux protein	54.39	492	0.553	1.46713	0.000348	0.0013	no	no	0	19	20	15	14	11	9	57004000	62634000	63580000	53875000	48708000	46653000
GGPS	A0A0K2G8U0	Geranylgeranyl pyrophosphate synthase, chloroplastic	32.492	297	0.192	1.14235	0.0537	0.0747	no	no	0	13	10	12	8	8	7	56791000	49366000	62697000	66821000	94225000	59812000
NITMOv2_0492	A0A0K2G7K3	Putative 2-oxoglutarate-Fe(II) oxygenase superfamily	28.94	252	-0.23	-1.17283	0.0101	0.018	no	no	0	12	12	12	14	16	15	56500000	57818000	63022000	95234000	102910000	79979000
cysNC	A0A0K2G723	ATP-sulfurylase large subunit	68.502	616	-1.03	-2.04202	8.94e-06	0.00011	yes	no	0	33	35	30	62	58	65	56458000	81104000	59131000	187270000	163880000	160990000
NITMOv2_1455	A0A0K2GBB8	Uncharacterized protein	10.268	91	0.583	1.49796	0.00062	0.002	no	no	0	2	3	4	3	2	2	56209000	59348000	53518000	64898000	61964000	55261000
NITMOv2_0568	A0A0K2G824	Uncharacterized protein	12.837	122	-3.35	-10.1965	5.29e-07	1.95e-05	yes	no	0	2	2	2	11	12	13	56193000	51876000	38903000	574590000	572710000	399980000
argK	A0A0K2G6C8	LAO/AO transport system ATPase	27.639	263	3.17	9.00047	0.000176	0.000799	yes	no	0	10	9	10	0	0	0	56152000	65009000	59287000	4132900	4087400	3714100
macA	A0A0K2G941	Putative Efflux transporter, RND family, MFP subunit, Macrolide-specific efflux protein	44.014	415	0.533	1.44693	0.000313	0.00119	no	no	0	10	13	11	9	8	7	55854000	59958000	58436000	54143000	62062000	48220000
forD	A0A0K2G932	2-oxoglutarate:ferredoxin oxidoreductase delta subunit	27.954	256	-2.05	-4.14106	2.57e-05	0.000223	yes	no	0	9	12	14	60	47	41	55833000	45928000	69278000	445640000	397080000	302900000
NITMOv2_2415	A0A0K2GCZ6	Putative Helicase (C-terminal)	68.696	619	-0.0393	-1.02762	0.656	0.693	no	no	0	34	28	29	40	34	27	55792000	55325000	63349000	99840000	85179000	65301000
nuoC	A0A0K2G6P8	NADH-quinone oxidoreductase subunit C	19.767	165	-0.432	-1.3491	0.00117	0.00316	no	no	0	10	9	10	12	11	14	55746000	63260000	64518000	94176000	92793000	86457000
NITMOv2_3097	A0A0K2GEW9	Uncharacterized protein	29.949	262	0.71	1.6358	0.000426	0.00151	no	no	0	8	8	8	7	5	5	55581000	54529000	54256000	57439000	51550000	43057000
NITMOv2_1038	A0A0K2G9E0	Uncharacterized protein	22.19	197	0.203	1.15109	0.0863	0.114	no	no	0	10	10	10	9	8	7	55513000	56895000	59147000	63051000	57252000	49661000
NITMOv2_1961	A0A0K2GBQ2	N-acetyltransferase domain-containing protein	30.674	285	0.42	1.33793	0.00885	0.016	no	no	0	11	12	13	8	11	14	55425000	57324000	52861000	66534000	68030000	50653000
ddlB	A0A0K2G7W2	D-alanine--D-alanine ligase	35.139	329	0.177	1.13053	0.0947	0.123	no	no	0	6	5	7	4	4	7	55402000	63388000	63974000	44220000	42906000	70794000
NITMOv2_1436	A0A0K2GA86	7,8-dihydroneopterin aldolase	35.106	310	0.882	1.84293	1.87e-05	0.000177	no	no	0	6	9	7	4	3	3	55156000	64566000	58479000	47643000	51881000	35744000
NITMOv2_4080	A0A0K2GHY9	Putative 2-deoxycytidine 5-triphosphate deaminase	43.485	384	-0.395	-1.31494	0.00113	0.00306	no	no	0	15	15	19	24	21	29	54938000	60471000	60536000	107550000	109750000	85933000
NITMOv2_3355	A0A0K2GGJ7	Uncharacterized protein	26.724	230	0.335	1.26138	0.0119	0.0206	no	no	0	14	12	15	8	11	9	54910000	57817000	60221000	38422000	50451000	46720000
NITMOv2_0292	A0A0K2G6Y0	Uncharacterized protein	17.557	165	-0.35	-1.27456	0.0718	0.0966	no	no	0	1	2	0	1	2	1	54886000	78644000	9210700	19192000	18686000	17132000
cysS	A0A0K2GIP6	Cysteine--tRNA ligase	55.902	491	0.615	1.53156	3.75e-05	0.000287	no	no	0	25	29	21	18	14	17	54736000	59997000	63472000	56620000	53112000	47445000
NITMOv2_0163	A0A0K2G6N0	Putative NADH-quinone oxidoreductase, subunit G	98.157	901	-1.14	-2.20381	2.01e-06	4.22e-05	yes	no	0	36	46	45	82	80	82	54711000	58940000	63231000	232530000	218800000	179080000
NITMOv2_1575	A0A0K2GAV9	RHH_1 domain-containing protein	14.067	123	0.585	1.50004	0.000941	0.0027	no	no	0	8	6	7	4	2	5	54473000	68038000	54522000	60732000	58037000	43136000
NITMOv2_1744	A0A0K2GBB5	Uncharacterized protein	15.472	150	0.599	1.51467	9.61e-05	0.000543	no	no	0	7	8	10	5	6	6	54399000	64927000	65357000	66637000	54054000	45841000
NITMOv2_4862	A0A0K2GJU8	Uncharacterized protein	56.766	495	0.142	1.10343	0.0959	0.125	no	no	0	18	21	25	21	20	23	54349000	56109000	60755000	70348000	62627000	57442000
tpm	A0A0K2GB89	Thiopurine S-methyltransferase	23.794	212	0.396	1.31585	0.0172	0.0281	no	no	0	11	13	14	13	10	9	54300000	56301000	74724000	84924000	69221000	48969000
malQ	A0A0K2G9G5	4-alpha-glucanotransferase	83.891	749	0.191	1.14155	0.0396	0.0572	no	no	0	28	28	39	42	38	40	54009000	58960000	66751000	82871000	77377000	58279000
pyrD	A0A0K2G972	Dihydroorotate dehydrogenase	32.904	309	0.311	1.24057	0.0386	0.056	no	no	0	12	13	11	14	14	10	53931000	58841000	55298000	80486000	66866000	55701000
ybeZ	A0A0K2GJL4	Putative enzyme with nucleoside triphosphate hydrolase domain	39.607	359	-0.123	-1.089	0.301	0.343	no	no	0	16	17	18	25	21	21	53704000	68409000	66286000	99260000	89369000	63657000
aroE	A0A0K2G7A2	Shikimate dehydrogenase (NADP(+))	30.491	287	0.268	1.20414	0.011	0.0193	no	no	0	10	10	14	10	10	12	53627000	60510000	57040000	71833000	71852000	58790000
yddE	A0A0K2GC12	Putative isomerase	33.497	309	-0.664	-1.58447	0.0386	0.056	no	no	0	21	22	24	15	17	19	53609000	57705000	69190000	67611000	64830000	54617000
NITMOv2_2494	A0A0K2GE99	Alpha,alpha-trehalose-phosphate synthase (UDP-forming)	85.311	749	0.0351	1.02463	0.668	0.705	no	no	0	22	25	30	25	23	24	53433000	57850000	61573000	40467000	39225000	29544000
NITMOv2_0358	A0A0K2G7E9	Putative Acyltransferase	25.187	230	0.239	1.18017	0.0359	0.0527	no	no	0	8	7	9	9	8	7	53378000	48082000	56375000	58965000	50307000	50407000
zraR	A0A0K2GBJ1	Transcriptional regulatory protein ZraR	48.529	445	0.405	1.32409	0.00225	0.00527	no	no	0	20	21	17	13	14	13	53338000	59050000	58267000	50764000	51011000	40874000
NITMOv2_2407	A0A0K2GDZ0	Multidrug resistance ABC transporter ATP-binding and permease	63.749	574	-0.948	-1.9292	5.27e-05	0.000364	no	no	0	7	6	7	12	12	14	53337000	50603000	50004000	56053000	53267000	51042000
NITMOv2_1240	A0A0K2G9N9	Nucleotide-binding protein NITMOv2_1240	32.656	288	0.179	1.1321	0.102	0.131	no	no	0	14	15	15	15	12	12	53274000	59641000	64935000	70811000	62742000	48618000
NITMOv2_1451	A0A0K2GAA2	PPM-type phosphatase domain-containing protein	26.587	249	0.642	1.56049	0.000326	0.00122	no	no	0	6	6	5	5	4	4	53117000	65138000	63041000	51900000	52390000	48913000
NITMOv2_3871	A0A0K2GH16	Uncharacterized protein	26.142	237	0.477	1.39185	0.00223	0.00522	no	no	0	5	6	5	6	4	3	53008000	54323000	50342000	58653000	48844000	43019000
trmI	A0A0K2G779	tRNA (adenine(58)-N(1))-methyltransferase TrmI	32.089	292	0.229	1.17202	0.0737	0.0987	no	no	0	17	16	18	15	13	11	52972000	64019000	70729000	62678000	57048000	44248000
NITMOv2_4432	A0A0K2GJK4	Glycosyl transferase, family 2	27.85	244	0.0639	1.04529	0.609	0.65	no	no	0	12	11	11	13	9	8	52900000	58062000	56906000	86236000	69430000	54727000
NITMOv2_0714	A0A0K2G890	Histidine kinase	67.605	618	0.213	1.1591	0.0101	0.018	no	no	0	37	37	32	24	28	23	52839000	60351000	65275000	65372000	66708000	52340000
NITMOv2_2911	A0A0K2GFD8	Putative heavy metal efflux pump protein CzcC	47.623	424	0.721	1.64832	0.000913	0.00265	no	no	0	14	17	19	14	14	10	52808000	56518000	59671000	44727000	49245000	37556000
NITMOv2_0130	A0A0K2G6L3	Putative Regulatory protein, MerR family	34.353	306	0.484	1.39862	0.00349	0.00748	no	no	0	14	13	15	12	11	11	52638000	66646000	71819000	59047000	58588000	41228000
ftsE	A0A0K2GG77	Cell division ATP-binding protein FtsE	24.767	225	0.157	1.11497	0.0653	0.0885	no	no	0	12	15	14	9	10	8	52527000	59105000	69916000	88289000	79317000	63870000
NITMOv2_4098	A0A0K2GHQ8	Uncharacterized protein	30.607	287	0.169	1.12428	0.113	0.143	no	no	0	7	12	12	11	7	6	52439000	63063000	58931000	61159000	54329000	53555000
hemY	A0A0K2G9A8	Coproporphyrinogen III oxidase	51.722	483	0.376	1.29774	0.00116	0.00315	no	no	0	29	27	29	26	22	24	52405000	53960000	53467000	55984000	55040000	53582000
tolQ	A0A0K2GHI7	Protein TolQ	24.557	231	0.394	1.31403	0.0309	0.0464	no	no	0	8	7	9	6	10	8	52304000	61415000	59837000	56768000	75069000	61795000
NITMOv2_1733	A0A0K2GB28	Putative NAD-dependent alcohol dehydrogenase	36.784	342	0.375	1.29684	0.00161	0.00408	no	no	0	12	8	14	9	12	9	52283000	59933000	66870000	93683000	75741000	61005000
pycA	A0A0K2GAB2	Biotin carboxylase	54.851	497	0.0526	1.03713	0.389	0.433	no	no	0	14	20	18	16	14	15	52273000	56092000	58719000	76235000	61580000	55863000
kdsA	A0A0K2GGE4	2-dehydro-3-deoxyphosphooctonate aldolase	29.337	275	-1.04	-2.05623	9.76e-05	0.000547	yes	no	0	5	3	6	14	17	13	52061000	53083000	54429000	196970000	149880000	134210000
argH	A0A0K2G7A4	Argininosuccinate lyase	53.068	469	0.044	1.03097	0.543	0.584	no	no	0	14	18	18	19	19	20	51853000	63372000	62858000	77234000	75701000	63120000
thrS	A0A0K2G831	Threonine--tRNA ligase	72.734	643	-0.671	-1.59218	0.000172	0.000789	no	no	0	21	17	24	54	53	45	51807000	50737000	60049000	141300000	139100000	109780000
NITMOv2_1505	A0A0K2GAE4	Putative CRISPR-associated protein Cas8a1/Csx13	56.813	503	0.372	1.29415	0.00171	0.00426	no	no	0	33	29	33	28	30	31	51648000	57976000	58752000	58865000	58684000	51665000
NITMOv2_4525	A0A0K2GJ72	Putative Glutathione transferase FosA	16.134	142	-1.16	-2.23457	0.0375	0.0547	no	yes	1	0	1	2	2	3	2	51619000	56912000	53653000	53344000	50603000	43978000
NITMOv2_0554	A0A0K2G7T3	Putative TonB-dependent receptor	89.088	796	0.25	1.18921	0.00507	0.01	no	no	0	31	26	31	21	27	24	51433000	57700000	60246000	60319000	62225000	55385000
NITMOv2_0612	A0A0K2G7W5	Sortilin-Vps10 domain-containing protein	36.893	338	0.275	1.20999	0.00461	0.0093	no	no	0	17	16	29	18	17	16	51376000	56343000	59958000	60079000	59677000	44751000
NITMOv2_3688	A0A0K2GGJ3	Putative Type IV pilus biogenesis/stability protein PilW	25.628	234	-0.943	-1.92252	0.000168	0.000781	no	no	0	5	6	8	15	13	12	51059000	50005000	63191000	162930000	165260000	131970000
drrA	A0A0K2G7I3	Daunorubicin/doxorubicin resistance ATP-binding protein DrrA	35.251	322	-0.798	-1.73869	0.000104	0.000573	no	no	0	8	9	12	20	17	20	50968000	66342000	69345000	164760000	137740000	132150000
gltX	A0A0K2GIC9	Glutamate--tRNA ligase	53.508	471	0.00998	1.00694	0.897	0.912	no	no	0	36	36	38	31	35	32	50947000	56768000	64035000	77975000	68291000	56922000
NITMOv2_2400	A0A0K2GCY2	Uncharacterized protein	9.8762	90	-0.78	-1.71713	0.00101	0.00283	no	no	0	4	5	3	6	5	5	50905000	57893000	69676000	128200000	104210000	91375000
NITMOv2_1002	A0A0K2G9A6	TPR_REGION domain-containing protein	59.038	526	0.335	1.26138	0.00138	0.00363	no	no	0	19	19	21	15	18	23	50717000	47332000	57631000	50542000	52926000	39068000
NITMOv2_4173	A0A0K2GHV9	Putative Cell division protein ZapB	9.8993	84	0.748	1.67946	0.0548	0.076	no	no	0	2	2	3	3	3	2	50655000	48331000	51574000	84476000	86316000	82196000
guaA	A0A0K2GB03	GMP synthase [glutamine-hydrolyzing]	57.996	518	-0.398	-1.31768	0.00111	0.00302	no	no	0	19	19	26	31	27	27	50623000	49144000	52864000	92963000	83405000	77427000
NITMOv2_1168	A0A0K2G9R1	Response regulatory domain-containing protein	14.244	127	0.645	1.56374	0.00483	0.00968	no	no	0	6	4	4	1	1	1	50498000	45028000	48958000	49812000	43851000	35598000
NITMOv2_0210	A0A0K2G711	TPR_REGION domain-containing protein	41.83	381	0.238	1.17936	0.0483	0.0683	no	no	0	25	21	24	21	16	18	50324000	55802000	56075000	50242000	47313000	41293000
NITMOv2_3903	A0A0K2GH53	MCP methyltransferase/methylesterase, CheR/CheB with PAS/PAC sensor	124.4	1116	0.346	1.27103	0.00543	0.0106	no	no	0	30	38	41	34	33	33	50211000	51342000	58928000	60434000	51549000	43326000
NITMOv2_0793	A0A0K2G8E1	TPR_REGION domain-containing protein	45.934	414	0.666	1.58667	0.000278	0.0011	no	no	0	18	22	27	16	18	15	50125000	54333000	60359000	47989000	48154000	35406000
nnr	A0A0K2GIS6	Bifunctional NAD(P)H-hydrate repair enzyme	53.39	518	-0.142	-1.10343	0.145	0.179	no	no	0	17	14	24	20	20	17	50078000	51519000	66397000	90407000	88299000	67032000
NITMOv2_3441	A0A0K2GFU8	Uncharacterized protein	31.389	286	0.53	1.44393	0.000323	0.00122	no	no	0	9	7	9	9	9	4	50076000	45986000	52508000	52842000	50979000	38952000
NITMOv2_3028	A0A0K2GEQ5	Uncharacterized protein	17.422	159	0.734	1.66324	0.00217	0.00513	no	no	0	6	8	8	5	4	3	50029000	55035000	29972000	28195000	40934000	33209000
pdhA	A0A0K2GIK6	Pyruvate dehydrogenase E1 component	100.25	893	0.433	1.35004	0.000648	0.00206	no	no	0	33	37	35	31	34	33	49957000	60252000	57892000	54111000	54929000	42950000
NITMOv2_2468	A0A0K2GD49	Haloacid dehalogenase, subfamily IA	26.881	240	-0.155	-1.11342	0.0435	0.0622	no	no	0	17	13	17	13	14	16	49907000	52349000	50149000	74302000	75243000	56199000
leuS	A0A0K2GJ43	Leucine--tRNA ligase	91.838	811	0.256	1.19416	0.0042	0.00865	no	no	0	15	17	20	18	23	22	49727000	54158000	54633000	70189000	62781000	57969000
yhbC	A0A0K2GJ05	Ribosome maturation factor RimP	17.966	163	-0.16	-1.11729	0.167	0.204	no	no	0	5	5	6	8	7	8	49624000	54146000	70318000	116370000	96251000	82945000
NITMOv2_1725	A0A0K2GB22	Uncharacterized protein	94.596	851	0.0859	1.06135	0.219	0.261	no	no	0	20	23	24	21	22	25	49620000	58414000	58512000	65636000	66745000	55503000
NITMOv2_1449	A0A0K2GA80	Uncharacterized protein	36.678	331	-0.698	-1.62225	0.000144	0.000713	no	no	0	10	12	12	23	19	18	49480000	71807000	94993000	232030000	219370000	151940000
nuoB	A0A0K2G6K9	NADH-quinone oxidoreductase subunit B	19.365	175	-0.622	-1.53901	0.000878	0.00257	no	no	0	5	8	13	14	15	14	49478000	58432000	60615000	153920000	135320000	115910000
NITMOv2_1447	A0A0K2GAG8	Putative Response regulator with HD domain	41.719	380	-0.913	-1.88296	2.15e-05	0.000199	no	no	0	15	16	21	33	34	32	49467000	49640000	50607000	143910000	149390000	121660000
map	A0A0K2G9K7	Methionine aminopeptidase	27.156	254	-0.223	-1.16716	0.00549	0.0107	no	no	0	8	6	9	11	11	11	49116000	60542000	62376000	104700000	94334000	77706000
NITMOv2_1438	A0A0K2GA93	Molybdopterin synthase catalytic subunit (Modular protein)	29.232	258	-0.656	-1.57571	0.0017	0.00425	no	no	0	12	14	12	29	21	19	49089000	35140000	56447000	86843000	108320000	88410000
NITMOv2_3858	A0A0K2GH08	Uncharacterized protein	16.358	144	0.399	1.31859	0.179	0.217	no	no	0	6	6	10	6	3	2	48913000	50618000	34529000	59640000	55357000	40220000
NITMOv2_4831	A0A0K2GK14	Uncharacterized protein	53.571	484	0.228	1.17121	0.0153	0.0256	no	no	0	27	24	25	27	27	27	48853000	54241000	58002000	77388000	79891000	60798000
NITMOv2_2482	A0A0K2GD66	YjgF_endoribonc domain-containing protein	16.092	153	0.226	1.16959	0.0398	0.0574	no	no	0	9	10	12	6	7	7	48611000	62469000	54032000	67579000	61504000	44961000
NITMOv2_4316	A0A0K2GJ76	Putative Ferredoxin reductase	25.633	233	0.518	1.43197	0.00028	0.0011	no	no	0	13	12	11	6	8	6	48597000	48820000	53275000	45014000	44803000	39994000
fliC	A0A0K2GCI5	Flagellin	28.624	274	0.873	1.83147	0.00016	0.000761	no	no	0	7	6	10	8	8	9	48395000	35794000	65647000	44147000	38963000	34180000
NITMOv2_4861	A0A0K2GK44	TPR_REGION domain-containing protein	39.676	351	0.00411	1.00285	0.944	0.95	no	no	0	8	9	12	13	14	13	48344000	47186000	48486000	53266000	53629000	47124000
NITMOv2_0363	A0A0K2G7F4	Uncharacterized protein	12.324	106	-1.69	-3.22657	0.000112	0.000604	yes	no	0	4	8	4	11	11	10	48341000	143270000	83919000	687580000	571070000	457690000
purD	A0A0K2GC88	Phosphoribosylamine--glycine ligase	44.587	424	-0.09	-1.06437	0.302	0.344	no	no	0	21	19	17	21	18	16	48016000	51178000	49894000	85668000	64993000	47317000
NITMOv2_4047	A0A0K2GHN4	Thiamine pyrophosphate enzyme, central domain family	59.257	545	1.71	3.27161	2.93e-05	0.000243	yes	no	0	12	16	8	2	2	0	47855000	63283000	50559000	22722000	20197000	11485000
NITMOv2_1264	A0A0K2GAR3	Uncharacterized protein	29.206	273	-0.582	-1.49692	0.00023	0.000972	no	no	0	4	6	11	11	8	12	47726000	50926000	47774000	85899000	77483000	61531000
NITMOv2_3523	A0A0K2GG39	Uma2 domain-containing protein	22.568	197	-0.256	-1.19416	0.0849	0.112	no	no	0	7	8	9	8	9	9	47686000	46897000	50412000	57865000	54383000	43672000
NITMOv2_1311	A0A0K2GA38	Uncharacterized protein	8.065	70	0.592	1.50733	0.00543	0.0106	no	no	0	3	3	2	2	2	1	47524000	43535000	52963000	77631000	83229000	57329000
NITMOv2_3828	A0A0K2GHW2	Putative Universal stress protein	34.4	321	0.841	1.79129	3.57e-05	0.000279	no	no	0	10	8	10	5	4	4	47433000	49408000	55397000	15089000	22482000	21135000
NITMOv2_1138	A0A0K2G9N3	Uncharacterized protein	13.902	127	0.433	1.35004	0.137	0.171	no	no	0	2	4	3	6	5	4	47394000	48976000	44893000	65662000	59828000	41677000
devR	A0A0K2G6X7	Transcriptional regulatory protein DevR (DosR)	23.422	218	-0.527	-1.44093	0.0101	0.018	no	no	0	4	2	3	10	9	9	47294000	44711000	50260000	137330000	123510000	90185000
kbl	A0A0K2GJ14	2-amino-3-ketobutyrate coenzyme A ligase	42.446	396	0.51	1.42405	0.000862	0.00254	no	no	0	18	19	20	12	13	10	47273000	51339000	52592000	42696000	43981000	32545000
NITMOv2_3296	A0A0K2GFQ7	Uncharacterized protein	47.189	414	-0.371	-1.29325	0.0104	0.0185	no	no	0	21	16	14	27	27	24	47251000	43986000	51949000	103220000	102590000	97614000
NITMOv2_1180	A0A0K2G9G2	Uncharacterized protein	16.66	151	0.567	1.48144	6.23e-05	0.000408	no	no	0	9	7	4	4	5	6	47008000	56257000	49407000	87633000	87733000	78865000
NITMOv2_4364	A0A0K2GIG5	HTH_37 domain-containing protein	12.782	117	1.16	2.23457	3.92e-06	6.39e-05	yes	no	0	4	4	5	2	3	3	46597000	39864000	58091000	25197000	23697000	27512000
cbiC	A0A0K2GAX8	Cobalt-precorrin-8X methylmutase	23.096	216	-1.92	-3.78423	1.11e-07	8.87e-06	yes	no	0	13	11	12	37	37	38	46454000	57795000	64901000	365920000	350920000	297000000
NITMOv2_1466	A0A0K2GAB4	Uncharacterized protein	32.682	294	0.0846	1.06039	0.298	0.341	no	no	0	12	12	11	12	8	10	46411000	54864000	49899000	70949000	74793000	57193000
murC	A0A0K2G878	UDP-N-acetylmuramate--L-alanine ligase	53.573	499	-0.387	-1.30767	0.000616	0.00199	no	no	0	15	16	17	20	19	21	46332000	50016000	49445000	74332000	72647000	62633000
ilvD.1	A0A0K2GGT9	Dihydroxy-acid dehydratase	58.654	557	-1.45	-2.73208	1.51e-06	3.61e-05	yes	no	0	18	18	20	44	51	47	46248000	51184000	53853000	237870000	233490000	179570000
leuD	A0A0K2GJQ3	3-isopropylmalate dehydratase small subunit	23.203	205	-0.961	-1.94666	7.6e-06	9.86e-05	no	no	0	12	13	12	24	21	25	46165000	47760000	50935000	142950000	143570000	113480000
NITMOv2_0926	A0A0K2G8U6	Phosphodiesterase/alkaline phosphatase D	53.769	491	0.417	1.33515	0.000931	0.00269	no	no	0	23	22	18	12	13	13	45862000	50795000	49951000	41019000	39192000	32240000
NITMOv2_2362	A0A0K2GDU1	dITP/XTP pyrophosphatase	20.92	196	-0.2	-1.1487	0.0597	0.0819	no	no	0	8	5	5	8	6	4	45785000	54634000	53388000	76944000	68439000	54274000
NITMOv2_2300	A0A0K2GCM9	Uncharacterized protein	46.389	424	0.0792	1.05643	0.444	0.487	no	no	0	13	13	16	14	16	19	45662000	39687000	43264000	51254000	56840000	40868000
NITMOv2_4497	A0A0K2GIV6	Uncharacterized protein	39.563	365	-0.00729	-1.00507	0.933	0.944	no	no	0	8	7	11	12	14	14	45590000	45017000	50305000	69557000	59610000	50798000
NITMOv2_2100	A0A0K2GD45	Uncharacterized protein	135.2	1224	0.805	1.74715	0.00012	0.000631	no	no	0	29	40	45	26	29	26	45525000	47672000	49206000	45092000	38935000	26145000
proB	A0A0K2G8X7	Glutamate 5-kinase	39.999	373	0.167	1.12272	0.0359	0.0527	no	no	0	13	11	10	11	13	10	45278000	51007000	42878000	57153000	59966000	50729000
NITMOv2_0578	A0A0K2G834	NTP_transf_2 domain-containing protein	12.356	109	0.795	1.73508	4.16e-05	0.000306	no	no	0	3	3	4	3	3	3	45243000	44343000	48585000	45956000	36555000	41081000
rfbD	A0A0K2GG00	dTDP-4-dehydrorhamnose reductase	30.624	283	-0.344	-1.26927	0.00842	0.0154	no	no	0	5	7	6	8	9	9	44868000	50199000	50296000	90085000	109160000	80012000
glgX	A0A0K2GH55	Glycogen operon protein GlgX-like protein	81.013	715	0.576	1.49071	0.000115	0.000613	no	no	0	24	29	27	17	15	23	44810000	50335000	52633000	39193000	49609000	43382000
pepP	A0A0K2GFL6	Xaa-Pro aminopeptidase	42.727	383	-0.626	-1.54328	0.000105	0.000576	no	no	0	10	12	14	17	21	21	44677000	44169000	57620000	106380000	111000000	82852000
NITMOv2_1524	A0A0K2GAR2	Uncharacterized protein	38.681	350	0.552	1.46612	0.000351	0.0013	no	no	0	9	10	11	7	6	10	44630000	36578000	46402000	44084000	38397000	43004000
fabF.2	A0A0K2GCE9	3-oxoacyl-[acyl-carrier-protein] synthase 2	43.705	418	-0.825	-1.77154	0.000605	0.00196	no	no	0	12	13	16	23	24	20	44564000	49759000	59079000	136520000	119900000	92132000
phoB	A0A0K2G852	DNA-binding response regulator in two-component regulatory system with PhoR (Or CreC)	26.576	236	-0.172	-1.12662	0.203	0.243	no	no	0	12	15	16	13	13	9	44522000	59047000	62228000	78120000	75952000	61387000
NITMOv2_1338	A0A0K2G9W8	Uncharacterized protein	38.937	359	0.356	1.27987	0.0159	0.0262	no	no	0	7	7	7	6	5	5	44514000	48302000	49257000	56116000	53041000	39620000
fdxB	A0A0K2GI98	2Fe-2S ferredoxin	14.629	138	0.869	1.8264	0.00288	0.0064	no	no	0	3	2	1	1	1	1	44353000	42057000	41892000	31810000	31058000	24275000
NITMOv2_3319	A0A0K2GGF8	Uncharacterized protein	29.151	266	0.715	1.64148	4.14e-05	0.000306	no	no	0	6	8	6	2	3	4	44261000	44958000	36281000	33303000	30059000	32270000
carA	A0A0K2GGG2	Carbamoyl-phosphate synthase small chain	42.918	392	-0.512	-1.42603	0.000764	0.00232	no	no	0	9	12	14	14	15	15	44214000	47449000	62867000	137910000	143060000	106660000
NITMOv2_1431	A0A0K2GA81	Uncharacterized protein	15.698	137	1.01	2.01391	0.00702	0.0132	yes	no	0	1	0	3	2	2	2	44015000	22796000	20896000	12200000	10299000	8522500
NITMOv2_0432	A0A0K2G7D6	YCII domain-containing protein	16.114	143	0.194	1.14393	0.141	0.175	no	no	0	7	6	8	6	10	6	43943000	42679000	56460000	46110000	70458000	52976000
thrC.1	A0A0K2GIS5	Threonine synthase	37.09	352	-0.79	-1.72907	0.000428	0.00151	no	no	0	9	9	9	15	18	14	43794000	40708000	47546000	141190000	138040000	90828000
adhC	A0A0K2GIJ3	Alcohol dehydrogenase, NADP-dependent	37.829	347	0.15	1.10957	0.0374	0.0547	no	no	0	15	12	13	12	12	16	43786000	48910000	51009000	50934000	53740000	47530000
NITMOv2_0946	A0A0K2G8W4	Uncharacterized protein	19.935	171	-0.242	-1.18263	0.0493	0.0694	no	no	0	5	5	8	9	10	10	43697000	50470000	59004000	87758000	79646000	61680000
NITMOv2_0069	A0A0K2G6C0	Oxidoreductase, zinc-binding dehydrogenase family	34.681	332	1.01	2.01391	0.000896	0.00261	yes	no	0	6	11	10	6	5	4	43670000	45524000	46133000	15240000	14209000	15139000
NITMOv2_0271	A0A0K2G701	Aminopeptidase	101.24	901	0.189	1.13997	0.0741	0.0992	no	no	0	29	32	30	33	31	30	43646000	48423000	45172000	55671000	53807000	42167000
NITMOv2_2020	A0A0K2GCX6	Uncharacterized protein	39.362	366	0.0974	1.06984	0.401	0.445	no	no	0	22	21	16	15	16	16	43448000	54051000	53275000	70319000	65809000	48546000
NITMOv2_4629	A0A0K2GJ80	Putative Peptidylprolyl isomerase	37.019	325	0.302	1.23285	0.0104	0.0185	no	no	0	16	13	13	13	14	14	43384000	47423000	48996000	57861000	58217000	42975000
cpsB	A0A0K2GG84	Mannose-1-phosphate guanylyltransferase	58.278	525	-0.355	-1.27899	0.00653	0.0124	no	no	0	17	20	22	25	26	25	43326000	47268000	50996000	89205000	80666000	65831000
ilvE.1	A0A0K2GI80	Putative branched-chain-amino-acid aminotransferase	32.174	290	0.661	1.58118	0.00185	0.00451	no	no	0	9	7	6	2	2	2	43300000	46714000	37480000	29776000	34289000	31228000
carB	A0A0K2GFT3	Carbamoyl-phosphate synthase large chain	117.95	1084	-0.427	-1.34443	0.00135	0.00354	no	no	0	37	41	31	58	60	55	43251000	42836000	41474000	81062000	82107000	66148000
lolC	A0A0K2GDK8	Lipoprotein-releasing system, transmembrane protein LolC	46.632	425	0.00674	1.00468	0.935	0.944	no	no	0	10	11	10	9	10	11	43138000	48233000	43569000	64087000	57511000	47269000
NITMOv2_0398	A0A0K2G7I2	DZANK-type domain-containing protein	23.908	216	0.544	1.45801	0.000962	0.00273	no	no	0	5	4	3	2	2	0	43065000	27188000	25752000	38500000	49099000	37647000
NITMOv2_2522	A0A0K2GDB0	Uncharacterized protein	17.65	163	0.695	1.61888	3.59e-05	0.000279	no	no	0	7	7	6	3	3	4	43007000	46970000	48724000	38141000	34870000	30457000
cmk	A0A0K2G758	Cytidylate kinase	23.875	223	-0.542	-1.45599	0.000825	0.00245	no	no	0	6	6	11	14	13	10	42993000	47549000	49353000	93393000	77892000	67499000
NITMOv2_3577	A0A0K2GGL0	Putative Outer membrane efflux protein	57.121	520	0.473	1.38799	0.000945	0.0027	no	no	0	19	22	24	30	26	30	42944000	56694000	55368000	64973000	51609000	41705000
NITMOv2_1662	A0A0K2GB38	HTH_37 domain-containing protein	11.913	107	0.779	1.71594	8.21e-05	0.000496	no	no	0	4	5	4	2	1	0	42832000	47754000	94217000	40260000	33367000	35988000
glmU	A0A0K2GFU2	Bifunctional protein GlmU	55.889	521	-0.066	-1.04681	0.439	0.482	no	no	0	13	18	21	26	24	21	42611000	52082000	54413000	76052000	66585000	53641000
NITMOv2_3653	A0A0K2GGG1	Uncharacterized protein	26.505	237	0.873	1.83147	7.43e-06	9.75e-05	no	no	0	3	3	2	1	1	1	42566000	48926000	48081000	37381000	38875000	30330000
NITMOv2_2380	A0A0K2GCV9	Uncharacterized protein	10.502	89	0.153	1.11188	0.287	0.33	no	no	0	5	5	6	5	4	4	42559000	50931000	50377000	61604000	50557000	34177000
top6A	A0A0K2GCU4	Type 2 DNA topoisomerase 6 subunit A	42.054	367	-0.665	-1.58557	0.000211	0.000917	no	no	0	14	14	15	24	22	20	42403000	47990000	46396000	99297000	98830000	74808000
hisG	A0A0K2G8S0	ATP phosphoribosyltransferase	25.933	236	0.303	1.23371	0.00238	0.00551	no	no	0	8	9	8	8	9	7	42199000	47728000	53655000	59457000	56569000	35775000
NITMOv2_1081	A0A0K2GAA0	Methyltransf_25 domain-containing protein	24.415	219	0.0398	1.02797	0.729	0.761	no	no	0	4	4	8	8	9	9	42152000	47353000	58181000	65398000	37218000	54987000
purQ	A0A0K2G9V6	Phosphoribosylformylglycinamidine synthase subunit PurQ	25.486	239	0.0512	1.03613	0.522	0.564	no	no	0	11	13	16	9	8	10	42068000	51801000	54304000	62338000	69245000	47562000
NITMOv2_3029	A0A0K2GF16	Uncharacterized protein	55.855	530	0.132	1.09581	0.419	0.463	no	no	0	10	8	15	9	5	7	42029000	37150000	50847000	35419000	34258000	30101000
NITMOv2_1720	A0A0K2GB17	Uncharacterized protein	11.572	100	0.367	1.28967	0.00181	0.00445	no	no	0	3	3	4	4	4	3	41922000	41886000	48410000	49695000	46985000	37126000
moaC	A0A0K2GAF4	Cyclic pyranopterin monophosphate synthase	18.076	170	-0.335	-1.26138	0.00999	0.0178	no	no	0	3	6	5	7	8	7	41860000	45052000	43077000	94994000	89826000	76393000
atoC.5	A0A0K2GF92	Acetoacetate metabolism regulatory protein AtoC	51.768	463	0.393	1.31312	0.00213	0.00507	no	no	0	20	22	20	19	22	15	41730000	44430000	42753000	63740000	62132000	44771000
NITMOv2_3952	A0A0K2GI95	DrsE domain-containing protein	12.407	119	1.29	2.44528	9.46e-06	0.000113	yes	no	0	3	2	2	2	1	1	41610000	46364000	43864000	32635000	33956000	28346000
NITMOv2_1050	A0A0K2G939	PINc domain-containing protein	16.262	145	-0.212	-1.15829	0.273	0.316	no	no	0	3	3	6	6	7	3	41566000	42529000	45128000	67779000	59034000	47531000
NITMOv2_0247	A0A0K2G6T5	N-acetyltransferase, GNAT family	18.409	158	0.00222	1.00154	0.974	0.977	no	no	0	7	7	7	4	6	4	41540000	22088000	21306000	30735000	27467000	22964000
phrA	A0A0K2G6U9	Deoxyribodipyrimidine photo-lyase	54.559	480	0.539	1.45297	0.000234	0.000981	no	no	0	17	17	17	15	12	9	41526000	46065000	46747000	39640000	36137000	29127000
aroB	A0A0K2G9M9	3-dehydroquinate synthase	41.413	376	-0.167	-1.12272	0.0393	0.0569	no	no	0	19	17	20	20	19	20	41508000	45751000	51227000	64791000	63048000	55365000
pncB	A0A0K2GH92	Nicotinate phosphoribosyltransferase	49.902	457	0.911	1.88035	1.6e-05	0.00016	no	no	0	16	19	19	5	6	6	41436000	48058000	46425000	18697000	17781000	13528000
gltD	A0A0K2GGQ9	Glutamate synthase [NADPH] small chain	52.38	478	-0.795	-1.73508	3.63e-05	0.000281	no	no	0	14	14	13	30	32	30	41410000	43711000	45881000	116240000	110440000	99696000
NITMOv2_0509	A0A0K2G7P5	UPF0114 protein NITMOv2_0509	21.428	189	0.0661	1.04688	0.338	0.381	no	no	0	4	4	6	7	7	5	41392000	45033000	48138000	65461000	70971000	55872000
lon	A0A0K2GCP9	Lon protease	87.807	794	0.437	1.35379	0.0336	0.0497	no	no	0	35	31	41	24	23	22	41345000	36044000	51279000	30027000	32538000	23079000
NITMOv2_3142	A0A0K2GF10	SpoVT-AbrB domain-containing protein	10.807	98	0.338	1.264	0.00459	0.00925	no	no	0	4	5	3	2	2	2	41306000	43438000	36391000	33349000	35849000	26905000
NITMOv2_3837	A0A0K2GH09	DLH domain-containing protein	23.003	212	0.656	1.57571	0.000315	0.00119	no	no	0	10	9	10	7	5	7	41301000	46128000	49099000	41049000	35008000	28580000
hypB	A0A088ND36	Hydrogenase nickel incorporation protein	28.59	258	1.82	3.53081	6.85e-06	9.26e-05	yes	no	0	7	7	6	2	2	2	41242000	53183000	42568000	17000000	15336000	11001000
NITMOv2_3646	A0A0K2GGF1	FGE-sulfatase domain-containing protein	34.454	313	0.018	1.01255	0.796	0.821	no	no	0	6	10	9	10	10	9	41165000	45262000	48460000	60197000	54693000	48835000
NITMOv2_1890	A0A0K2GBI1	Uncharacterized protein	23.467	203	0.775	1.71119	0.00397	0.00825	no	no	0	7	6	6	4	5	5	41130000	46841000	49273000	32457000	45593000	33709000
NITMOv2_3926	A0A0K2GHA0	Uncharacterized protein	9.7723	86	0.403	1.32225	0.0701	0.0946	no	no	0	2	3	3	3	2	1	41095000	57843000	44669000	40585000	37336000	27456000
cinA	A0A0K2GDC1	CinA-like protein	45.179	430	0.468	1.38319	0.00892	0.0162	no	no	0	13	14	11	7	10	8	40986000	46688000	46528000	35322000	37830000	35465000
nuoF.1	A0A0K2GHL7	NADH-quinone oxidoreductase, subunit F	47.063	430	-0.556	-1.47019	0.000168	0.000781	no	no	0	14	14	14	25	25	25	40858000	42205000	48624000	104740000	103590000	82191000
NITMOv2_1011	A0A0K2G917	Putative Mercuric reductase	55.901	517	0.0962	1.06895	0.198	0.237	no	no	0	10	11	10	5	7	6	40737000	49386000	48313000	55735000	59227000	48949000
NITMOv2_2403	A0A0K2GCZ1	MPN domain-containing protein	18.889	169	0.15	1.10957	0.132	0.165	no	no	0	5	5	7	6	8	6	40528000	46714000	42517000	56136000	53066000	45525000
bipA	A0A0K2GJ89	GTP-binding protein	68.412	618	-1.16	-2.23457	1.98e-06	4.19e-05	yes	no	0	11	17	15	30	34	28	40316000	44284000	49410000	136380000	141260000	108380000
NITMOv2_1027	A0A0K2G931	Uncharacterized protein	12.086	107	-2.03	-4.08405	2.28e-06	4.57e-05	yes	no	0	2	2	2	4	4	5	40288000	47703000	41278000	256070000	237280000	199720000
NITMOv2_0570	A0A0K2G7R1	Uncharacterized protein	16.093	149	0.193	1.14314	0.281	0.323	no	no	0	3	3	3	4	4	4	40263000	42895000	46046000	53089000	52018000	39573000
focA	A0A0K2GGZ4	Formate transporter	30.609	298	1.01	2.01391	0.000102	0.000564	yes	no	0	5	4	5	3	2	3	40254000	52071000	46042000	36175000	33229000	26311000
NITMOv2_3158	A0A0K2GG18	ANK_REP_REGION domain-containing protein	58.376	527	-0.000555	-1.00038	0.994	0.994	no	no	0	24	23	24	21	19	20	40218000	45966000	46704000	51258000	55204000	45387000
NITMOv2_2323	A0A0K2GCR3	Cupin_7 domain-containing protein	13.751	125	0.177	1.13053	0.293	0.335	no	no	0	5	2	4	3	3	2	40186000	30728000	44887000	40750000	35137000	21325000
NITMOv2_3585	A0A0K2GH91	Uncharacterized protein	21.082	191	0.464	1.37936	0.000395	0.00141	no	no	0	4	4	6	4	4	5	40184000	43320000	43197000	40982000	43557000	35488000
NITMOv2_2600	A0A0K2GDI5	Uncharacterized protein	21.521	189	0.043	1.03025	0.581	0.622	no	no	0	10	8	10	9	9	7	40086000	42783000	50127000	55831000	52327000	45136000
trpE	A0A0K2GCN8	Anthranilate synthase component 1	55.765	498	-0.385	-1.30586	0.00235	0.00544	no	no	0	10	13	14	27	24	23	40052000	41554000	53551000	101720000	92058000	65532000
NITMOv2_0929	A0A0K2G8S9	Bifunctional deaminase-reductase domain protein	20.507	186	1.07	2.09943	0.137	0.171	no	yes	1	3	3	5	1	2	2	39991000	46666000	48585000	31641000	36917000	29747000
NITMOv2_0117	A0A0K2G7H6	Uncharacterized protein	42.94	378	0.195	1.14472	0.102	0.131	no	no	0	10	14	12	14	13	13	39961000	40249000	42651000	54903000	52011000	47539000
NITMOv2_3257	A0A0K2GG98	Sigma-54 dependent transcriptional regulator	51.594	467	0.374	1.29594	0.00217	0.00513	no	no	0	16	16	19	16	16	15	39896000	43819000	44076000	50045000	47401000	40124000
atoC.7	A0A0K2GID8	Acetoacetate metabolism regulatory protein AtoC	49.677	451	0.162	1.11884	0.0508	0.0713	no	no	0	21	24	20	25	27	19	39876000	57064000	55873000	62761000	53503000	45521000
ispU	A0A0K2GA60	Isoprenyl transferase	29.897	261	-0.582	-1.49692	0.0136	0.023	no	no	0	4	3	2	4	6	4	39646000	23180000	48442000	58482000	68754000	52355000
NITMOv2_1885	A0A0K2GBH6	Plasmid stabilization system protein	11.543	97	0.979	1.9711	2.74e-05	0.000233	no	no	0	5	4	4	1	3	3	39495000	45637000	43021000	30892000	25915000	25460000
prsA	A0A0K2G8Y7	Ribose-phosphate pyrophosphokinase	33.926	313	-1.63	-3.09513	1.23e-06	3.15e-05	yes	no	0	6	6	9	24	25	24	39354000	34280000	43850000	259440000	247090000	245030000
NITMOv2_3630	A0A0K2GHD4	Sigma-54 dependent transcriptional regulator	53.035	482	0.158	1.11574	0.118	0.15	no	no	0	19	19	23	17	19	18	39346000	46527000	47335000	51926000	44124000	35431000
ispD	A0A0K2GGX3	2-C-methyl-D-erythritol 4-phosphate cytidylyltransferase	23.929	218	-0.329	-1.25614	0.0179	0.029	no	no	0	9	9	10	11	12	11	39306000	46939000	55939000	78233000	72366000	56404000
radA	A0A0K2GBC9	DNA repair protein RadA	48.583	453	-0.0229	-1.016	0.816	0.838	no	no	0	10	13	14	22	17	16	39234000	40903000	47623000	56883000	51203000	40273000
tpiA	A0A0K2G987	Triosephosphate isomerase	27.608	258	-0.204	-1.15189	0.0704	0.0949	no	no	0	11	12	9	10	8	9	39218000	38530000	47595000	72651000	71501000	53027000
topA	A0A0K2G8P4	DNA topoisomerase 1	87.265	780	-0.416	-1.33422	0.00053	0.00178	no	no	0	21	30	29	37	40	37	39200000	44655000	43092000	84051000	83870000	92178000
polA	A0A0K2GIU7	DNA polymerase I	97.192	878	-0.0282	-1.01974	0.692	0.727	no	no	0	29	29	27	29	25	29	39187000	43137000	39321000	70179000	62761000	52127000
panB	A0A0K2G807	3-methyl-2-oxobutanoate hydroxymethyltransferase	27.891	261	-0.746	-1.67714	0.000661	0.00209	no	no	0	4	6	6	11	11	11	39183000	19365000	30408000	61934000	67360000	58419000
thrH	A0A0K2GIK2	Homoserine kinase	23.282	205	0.0276	1.01932	0.807	0.83	no	no	0	7	7	8	7	8	7	39162000	39601000	39293000	59203000	51594000	40418000
NITMOv2_0828	A0A0K2G8H6	Uncharacterized protein	11.932	102	-0.68	-1.60214	0.0237	0.0368	no	no	0	1	1	1	0	2	0	39143000	40119000	31119000	38430000	42502000	32894000
NITMOv2_0999	A0A0K2G8Z2	Uncharacterized protein	16.423	151	0.704	1.62902	0.000225	0.000963	no	no	0	3	3	3	4	3	3	39128000	44237000	43589000	37982000	33831000	25269000
NITMOv2_2263	A0A0K2GCT6	TPR_REGION domain-containing protein	15.009	142	-0.358	-1.28165	0.0019	0.00462	no	no	0	3	4	5	7	4	5	39123000	40352000	45393000	89266000	84959000	61835000
NITMOv2_2773	A0A0K2GEZ0	Prevent-host-death family protein	9.0274	82	1.02	2.02792	0.00232	0.00539	yes	no	0	2	4	4	3	1	1	39013000	43037000	33974000	30369000	29136000	26102000
NITMOv2_1187	A0A0K2G9G7	Uncharacterized protein	34.097	299	0.416	1.33422	0.00253	0.00576	no	no	0	10	10	8	1	4	4	38961000	40836000	41206000	24777000	36095000	27692000
aceF	A0A0K2GHK3	Dihydrolipoamide acetyltransferase component of pyruvate dehydrogenase complex	47.483	443	0.525	1.43893	0.0198	0.0315	no	no	0	10	11	14	13	14	10	38895000	41189000	53879000	40622000	35868000	25680000
NITMOv2_3919	A0A0K2GHG9	Putative Fimbriae Z protein	21.479	195	-0.125	-1.09051	0.247	0.288	no	no	0	10	10	8	13	9	8	38727000	40664000	41393000	66195000	61043000	42122000
NITMOv2_0334	A0A0K2G838	Putative Sulfite reductase, contains SirA-like domain	90.617	832	-1.42	-2.67586	4.44e-07	1.75e-05	yes	no	0	29	28	31	80	77	79	38535000	37776000	42562000	165350000	162370000	141690000
NITMOv2_2416	A0A0K2GCZ4	Putative Helicase (N-terminal)	39.083	353	-0.401	-1.32042	0.0149	0.025	no	no	0	11	12	11	11	13	17	38482000	33898000	47245000	47709000	60692000	52250000
NITMOv2_4828	A0A0K2GJT0	TPR_REGION domain-containing protein	63.389	575	0.452	1.36794	0.00251	0.00574	no	no	0	16	17	15	10	11	11	38427000	40578000	40708000	35095000	37780000	31688000
NITMOv2_3593	A0A0K2GGA6	PDZ domain-containing protein	44.999	412	0.409	1.32777	0.00662	0.0126	no	no	0	7	4	6	5	5	8	38276000	35710000	38578000	45036000	46090000	34276000
NITMOv2_4496	A0A0K2GIV2	Uncharacterized protein	27.301	254	-0.0348	-1.02441	0.76	0.788	no	no	0	7	6	8	9	11	9	38256000	39317000	40009000	36060000	54263000	41815000
pgm	A0A0K2GD12	Phosphoglucomutase	59.165	547	0.178	1.13131	0.0615	0.0841	no	no	0	19	18	19	19	17	21	37921000	39107000	42080000	42679000	41682000	37393000
NITMOv2_2424	A0A0K2GE06	Putative Steroid Delta-isomerase	14.171	130	1.39	2.62079	0.00309	0.00676	yes	yes	3	2	2	2	1	1	1	37871000	46880000	43425000	26114000	34961000	29568000
gpsA	A0A0K2G7I1	Glycerol-3-phosphate dehydrogenase [NAD(P)+]	35.827	341	0.0527	1.0372	0.529	0.571	no	no	0	9	9	13	13	14	12	37690000	49357000	41516000	48742000	50933000	52206000
NITMOv2_0151	A0A0K2G6J1	Rhodanese-like sulfurtransferase	15.687	142	1.79	3.45815	0.00499	0.00993	yes	yes	1	3	3	3	1	1	1	37637000	38063000	47374000	25986000	6702500	20889000
NITMOv2_0702	A0A0K2G855	Uncharacterized protein	45.728	402	1.71	3.27161	1.44e-05	0.000148	yes	no	0	8	10	7	0	1	0	37613000	52153000	42461000	16316000	13065000	12476000
leuC	A0A0K2GK01	3-isopropylmalate dehydratase large subunit	50.342	467	-1.33	-2.51403	2.56e-05	0.000223	yes	no	0	9	8	10	33	33	28	37597000	42820000	39638000	149780000	146280000	112330000
NITMOv2_2059	A0A0K2GBZ5	RCK C-terminal domain-containing protein	23.687	215	0.469	1.38415	0.00286	0.00637	no	no	0	4	4	4	7	7	4	37422000	45115000	38558000	38479000	37234000	31522000
ftsY	A0A0K2GIP2	Signal recognition particle receptor FtsY	32.783	311	-0.12	-1.08673	0.379	0.422	no	no	0	4	3	9	17	14	12	37414000	51279000	57358000	82297000	79487000	53524000
NITMOv2_1337	A0A0K2G9Z4	Uncharacterized protein	17.521	154	0.393	1.31312	0.0654	0.0886	no	no	0	6	3	7	2	5	5	37389000	45252000	48561000	51202000	52398000	37065000
NITMOv2_4094	A0A0K2GHS2	Uncharacterized protein	21.196	195	0.764	1.69819	0.0309	0.0464	no	no	0	2	4	3	1	2	1	37313000	40917000	37733000	20912000	19663000	15834000
NITMOv2_3048	A0A0K2GFT0	Uncharacterized protein	42.063	364	0.515	1.42899	0.000737	0.00227	no	no	0	16	18	20	10	8	11	37299000	32409000	41492000	36750000	37126000	28824000
NITMOv2_1322	A0A0K2G9Y2	O-methyltransferase, family 2:Generic methyltransferase	39.385	355	0.439	1.35566	0.00099	0.00279	no	no	0	8	8	7	8	7	6	37247000	39290000	41281000	38728000	36396000	29908000
NITMOv2_3340	A0A0K2GFJ8	Uncharacterized protein	83.684	731	-0.631	-1.54864	0.000349	0.0013	no	no	0	24	26	24	39	38	36	37124000	42721000	39413000	108390000	92447000	77135000
trpD.1	A0A0K2GCM4	Anthranilate phosphoribosyltransferase	36	341	-0.186	-1.13761	0.0471	0.0667	no	no	0	5	6	7	4	4	5	37010000	40938000	41563000	54546000	54444000	48173000
aroK	A0A0K2G759	Shikimate kinase	18.337	166	0.287	1.2201	0.0242	0.0376	no	no	0	6	6	7	6	6	7	36884000	46951000	41851000	26947000	33150000	29750000
corA	A0A0K2GKM9	Magnesium transport protein CorA	39.841	351	0.202	1.15029	0.00909	0.0164	no	no	0	8	7	13	10	9	8	36847000	30273000	38996000	42365000	36715000	25409000
actP	A0A0K2GE73	P-type copper-exporting ATPase	95.814	897	0.734	1.66324	0.000921	0.00267	no	no	0	15	17	16	10	6	6	36784000	41800000	38862000	34349000	30348000	25795000
NITMOv2_3659	A0A0K2GGI4	Uncharacterized protein	33.339	303	-0.42	-1.33793	0.019	0.0305	no	no	0	13	13	12	14	17	15	36602000	42160000	35105000	85126000	73479000	66436000
NITMOv2_2228	A0A0K2GCQ4	Putative cyclase	29.983	276	0.441	1.35754	0.00307	0.00674	no	no	0	5	6	5	4	5	4	36599000	36703000	38644000	37197000	36239000	34501000
NITMOv2_0938	A0A0K2G9V2	Uncharacterized protein	9.2015	77	0.286	1.21926	0.073	0.0981	no	no	0	2	3	3	2	1	1	36564000	33351000	37637000	38323000	34439000	29283000
speB	A0A0K2GIH9	Agmatinase 1	33.613	310	-0.111	-1.07998	0.301	0.343	no	no	0	6	6	5	2	5	3	36487000	42411000	36802000	55761000	54488000	39814000
glmM	A0A0K2GC66	Phosphoglucosamine mutase	49.774	457	-0.445	-1.36131	0.000935	0.00269	no	no	0	9	10	12	20	18	18	36461000	37665000	46186000	84805000	84224000	67121000
lpd.1	A0A0K2GHL2	Dihydrolipoyl dehydrogenase	49.863	471	0.645	1.56374	0.000715	0.00222	no	no	0	13	10	11	8	11	9	36455000	34326000	37617000	29071000	29953000	26872000
NITMOv2_0496	A0A0K2G8M3	DUF4149 domain-containing protein	18.999	169	1.54	2.90795	0.0624	0.0851	no	yes	2	3	2	1	2	2	1	36398000	38486000	42573000	33309000	34853000	34437000
NITMOv2_3607	A0A0K2GGN8	Uncharacterized protein	20.83	189	0.221	1.16554	0.0807	0.107	no	no	0	11	13	11	8	8	8	36337000	37738000	42076000	50224000	44677000	37665000
ligA	A0A0K2GCN1	DNA ligase	78.759	707	0.317	1.24574	0.0019	0.00462	no	no	0	18	23	20	15	14	14	36331000	42687000	38312000	46399000	37554000	31804000
metH	A0A0K2GCU2	Methionine synthase	135.29	1232	-0.0582	-1.04117	0.462	0.505	no	no	0	20	26	35	30	29	27	36327000	41397000	42416000	59639000	55235000	38100000
nagZ	A0A0K2G6R4	Beta-N-acetylglucosaminidase	40.05	367	-0.291	-1.22349	0.005	0.00993	no	no	0	18	16	13	20	21	19	36049000	45466000	43529000	79686000	71898000	58660000
rmlB	A0A0K2GGY4	dTDP-glucose 4,6-dehydratase	37.954	341	-0.61	-1.52626	0.00019	0.00084	no	no	0	8	9	10	26	23	18	35927000	39088000	47682000	101330000	83140000	72594000
kdsD	A0A0K2GFH1	D-arabinose 5-phosphate isomerase	36.112	342	-0.416	-1.33422	0.00176	0.00435	no	no	0	12	11	14	19	17	18	35869000	32791000	32287000	103080000	102650000	77969000
NITMOv2_4623	A0A0K2GJG6	Uncharacterized protein	34.945	332	0.0691	1.04906	0.494	0.537	no	no	0	5	5	4	5	5	5	35636000	36860000	41605000	57819000	53191000	40992000
ispH	A0A0K2G964	4-hydroxy-3-methylbut-2-enyl diphosphate reductase	34.435	313	-1.23	-2.34567	3.02e-05	0.000247	yes	no	0	14	9	10	27	27	27	35634000	38415000	41905000	156110000	140480000	109410000
NITMOv2_2457	A0A0K2GD37	Putative RNA polymerase sigma factor, sigma-24-like protein	22.146	199	0.143	1.1042	0.0708	0.0954	no	no	0	5	5	11	8	8	9	35587000	41468000	49344000	51327000	51592000	39609000
NITMOv2_1843	A0A0K2GBD9	Uncharacterized protein	26.411	244	-0.407	-1.32593	0.00279	0.00624	no	no	0	7	7	7	9	7	7	35540000	38654000	31690000	63013000	57756000	43472000
NITMOv2_0517	A0A0K2G7M7	Transcriptional regulator (Modular protein)	36.128	324	1.36	2.56685	0.000525	0.00177	yes	no	0	7	9	10	3	2	1	35521000	49171000	46976000	19171000	11778000	9906600
degT	A0A0K2GGR5	Pleiotropic regulatory protein	40.728	372	-0.504	-1.41814	0.000236	0.000985	no	no	0	9	9	12	11	11	13	35499000	41064000	47640000	74478000	75099000	60819000
lpxB	A0A0K2GG48	Lipid-A-disaccharide synthase	41.119	376	-0.164	-1.12039	0.16	0.196	no	no	0	10	9	8	12	13	12	35499000	42232000	43646000	66827000	59250000	46612000
NITMOv2_0339	A0A0K2G844	Iron-sulfur cluster carrier protein	33.49	308	-1.18	-2.26577	7.87e-07	2.72e-05	yes	no	0	7	7	8	20	17	16	35480000	37455000	39978000	117950000	116050000	93514000
hisS	A0A0K2GJW2	Histidine--tRNA ligase	46.829	427	-0.14	-1.10191	0.162	0.198	no	no	0	15	14	24	24	25	19	35296000	37663000	45029000	66041000	62669000	53368000
NITMOv2_4524	A0A0K2GIW5	Uncharacterized protein	60.613	542	-0.143	-1.1042	0.148	0.182	no	no	0	17	23	19	19	24	22	35283000	39136000	35604000	68893000	65664000	48149000
NITMOv2_2524	A0A0K2GEC6	RNA 2,3-cyclic phosphodiesterase	22.852	204	0.419	1.337	0.00438	0.00891	no	no	0	7	7	8	7	6	7	35234000	39209000	39822000	43212000	33397000	30550000
purN	A0A0K2G999	Phosphoribosylglycinamide formyltransferase	50.964	459	-0.175	-1.12896	0.122	0.154	no	no	0	15	13	15	21	19	21	35232000	40245000	40481000	65163000	63860000	49486000
hemB	A0A0K2GB49	Delta-aminolevulinic acid dehydratase	35.707	323	-0.645	-1.56374	0.00027	0.00108	no	no	0	35	41	37	31	35	32	35218000	38085000	43616000	88563000	82397000	59662000
NITMOv2_1134	A0A0K2G9E9	Farnesyl-diphosphate farnesyltransferase	39.669	352	0.142	1.10343	0.0959	0.125	no	no	0	6	6	7	7	7	6	35131000	39390000	38917000	50383000	48734000	42995000
NITMOv2_3294	A0A0K2GGD1	mRNA interferase	12.316	112	0.224	1.16797	0.112	0.143	no	no	0	3	5	6	4	5	4	35037000	52070000	51194000	61044000	57209000	52543000
NITMOv2_2240	A0A0K2GCG9	Putative Oxidoreductase, GFO/IDH/MOCA family	36.018	336	0.153	1.11188	0.306	0.347	no	no	0	11	9	13	13	9	13	35006000	37134000	43546000	35325000	31104000	25726000
NITMOv2_2395	A0A0K2GCX7	Uncharacterized protein	14.575	125	-2.03	-4.08405	0.00141	0.00368	yes	yes	3	3	2	3	3	2	2	34952000	35691000	33134000	41340000	41560000	38586000
NITMOv2_4145	A0A0K2GIT5	Uncharacterized protein	52.298	458	0.258	1.19582	0.0428	0.0613	no	no	0	16	19	17	12	13	11	34951000	40917000	39507000	39296000	37404000	35902000
NITMOv2_3826	A0A0K2GGX9	Uncharacterized protein	50.332	458	0.182	1.13446	0.159	0.195	no	no	0	21	20	24	15	13	13	34893000	35461000	39528000	16390000	16072000	13999000
lolD	A0A0K2GCM8	Lipoprotein-releasing system ATP-binding protein LolD	24.14	220	-0.15	-1.10957	0.0526	0.0736	no	no	0	10	9	10	9	12	10	34760000	36662000	37156000	48314000	58462000	35597000
murF	A0A0K2G873	UDP-N-acetylmuramoyl-tripeptide--D-alanyl-D-alanine ligase	51.42	481	-0.279	-1.21335	0.00968	0.0173	no	no	0	13	9	9	13	13	15	34726000	38154000	37939000	63279000	73148000	57775000
NITMOv2_3740	A0A0K2GGR4	Putative Nucleotidyl transferase	26.882	246	0.0991	1.07111	0.231	0.273	no	no	0	2	4	4	3	2	1	34652000	35157000	39565000	48706000	49107000	43081000
NITMOv2_0421	A0A0K2G8D1	Glutamine amidotransferase	24.262	227	0.557	1.47121	0.000588	0.00193	no	no	0	3	4	4	3	3	5	34566000	35873000	37915000	34399000	28213000	24224000
NITMOv2_2001	A0A0K2GBU9	Putative Phosphoglycolate phosphatase	25.464	231	0.318	1.2466	0.00361	0.00767	no	no	0	6	7	7	4	2	4	34447000	40210000	37211000	41369000	38626000	34630000
lepA	A0A0K2GGF0	Elongation factor 4	66.486	599	-1.14	-2.20381	2.6e-06	4.99e-05	yes	no	0	18	17	18	38	43	39	34264000	37850000	43247000	120590000	124800000	101570000
NITMOv2_3417	A0A0K2GG24	PilZ domain-containing protein	12.679	114	-2.41	-5.31474	2.76e-07	1.39e-05	yes	no	0	2	2	3	9	7	9	34189000	34724000	36254000	290830000	253340000	206590000
thi4	A0A0K2G8T3	Thiamine thiazole synthase	28.855	266	-0.452	-1.36794	0.0108	0.019	no	no	0	3	3	3	9	8	10	34052000	31354000	42371000	89654000	92517000	65562000
NITMOv2_3322	A0A0K2GFH7	Putative Peptidase M48, Ste24p	34.233	316	-0.204	-1.15189	0.0158	0.0261	no	no	0	11	10	12	11	9	9	33931000	35798000	39692000	77830000	75253000	55973000
parB	A0A0K2G720	Chromosomal partitioning protein ParB	30.959	282	-0.895	-1.85961	0.000378	0.00137	no	no	0	7	10	7	20	22	20	33715000	44109000	42279000	113920000	100590000	81376000
NITMOv2_0476	A0A0K2G8K6	Saccharop_dh_N domain-containing protein	44.063	414	1.04	2.05623	0.000244	0.00101	yes	no	0	7	10	9	7	8	6	33710000	41080000	31796000	22677000	22998000	17708000
merP	A0A0K2GAJ4	Mercuric transport protein periplasmic component	12.617	117	0.767	1.70173	1.85e-05	0.000177	no	no	0	5	4	4	1	0	0	33621000	41609000	41596000	32833000	35148000	28229000
lpd.2	A0A0K2GJQ9	Dihydrolipoyl dehydrogenase	48.774	455	0.526	1.43993	0.000227	0.000965	no	no	0	9	11	13	9	11	3	33360000	41650000	41098000	30612000	37096000	30903000
trpB	A0A0K2GDL4	Tryptophan synthase beta chain	41.258	379	-0.241	-1.18181	0.102	0.131	no	no	0	10	10	11	14	14	13	33255000	27071000	31510000	57051000	55353000	41534000
NITMOv2_1028	A0A0K2G9D0	Uncharacterized protein	98.148	885	0.481	1.39571	0.000186	0.000826	no	no	0	24	25	27	17	16	15	33177000	34855000	33041000	35432000	31427000	26939000
NITMOv2_2092	A0A0K2GCD0	Uncharacterized protein	13.54	128	-0.544	-1.45801	0.00865	0.0158	no	no	0	6	5	4	4	5	1	33066000	49436000	34289000	27605000	96263000	14796000
hslV	A0A0K2G6S8	ATP-dependent protease subunit HslV	19.24	178	-0.868	-1.82513	0.00661	0.0126	no	no	0	4	7	10	6	5	3	32967000	46614000	76347000	57225000	53095000	34277000
uvrA	A0A0K2G7P1	Excinuclease ABC, subunit A	91.869	836	0.136	1.09885	0.177	0.214	no	no	0	20	21	24	20	19	15	32930000	38185000	43218000	55640000	55694000	41735000
NITMOv2_1136	A0A0K2GAD6	TFIIS N-terminal domain-containing protein	15.301	137	0.805	1.74715	0.22	0.261	no	no	0	2	1	1	2	2	2	32872000	38138000	35063000	48365000	7693700	37950000
speE	A0A0K2GJR7	Polyamine aminopropyltransferase	56.31	516	-0.24	-1.18099	0.0731	0.0982	no	no	0	14	14	14	11	13	13	32774000	31307000	29208000	40112000	47645000	31619000
NITMOv2_4539	A0A0K2GIZ2	Sigma54 dependent transcriptional regulator	53.286	472	-1.1	-2.14355	0.000128	0.000656	yes	no	0	10	10	15	19	26	21	32741000	36831000	41489000	104770000	105320000	84521000
yabD	A0A0K2GG65	Putative deoxyribonuclease YabD	29.117	258	0.674	1.59549	0.000283	0.00111	no	no	0	6	6	4	4	4	2	32739000	34797000	30223000	19486000	19189000	16948000
NITMOv2_4472	A0A0K2GIT3	t(6)A37 threonylcarbamoyladenosine biosynthesis protein TsaE	20.965	196	-0.115	-1.08298	0.356	0.398	no	no	0	4	6	5	3	4	4	32590000	35275000	21210000	45747000	34291000	31071000
vapC	A0A0K2G8M8	Ribonuclease VapC	14.047	124	1.04	2.05623	0.000152	0.00074	yes	no	0	4	4	3	1	1	1	32504000	33412000	30895000	26633000	23496000	21002000
argD	A0A0K2G7C3	Acetylornithine aminotransferase	44.172	405	-0.728	-1.65634	9.42e-05	0.000541	no	no	0	6	6	10	22	22	24	32400000	34653000	39295000	107770000	101750000	75570000
NITMOv2_3122	A0A0K2GEZ1	Uncharacterized protein	30.204	262	0.587	1.50212	0.00357	0.00762	no	no	0	7	9	5	6	5	3	32365000	34333000	38489000	22033000	23839000	18064000
NITMOv2_0173	A0A0K2G6N9	Putative Histidine kinase	105.15	956	-1.67	-3.18215	1.36e-07	1.05e-05	yes	no	0	25	23	24	75	75	77	32196000	43687000	40200000	200940000	181590000	161520000
dfrA	A0A0K2G7R6	Putative dihydroflavonol-4-reductase	35.618	327	-0.256	-1.19416	0.0636	0.0865	no	no	0	7	7	8	11	10	9	32094000	40396000	30708000	62034000	57476000	43110000
NITMOv2_4820	A0A0K2GJQ6	Putative Inositol-phosphate phosphatase	28.679	262	0.188	1.13918	0.0876	0.115	no	no	0	7	8	8	6	6	7	32076000	36198000	35227000	37207000	28993000	27243000
ispE	A0A0K2G7X7	4-diphosphocytidyl-2-C-methyl-D-erythritol kinase	32.074	303	0.0376	1.0264	0.927	0.94	no	no	0	5	6	11	15	13	11	32062000	33443000	31110000	47306000	47378000	34429000
NITMOv2_1933	A0A0K2GCN0	Uncharacterized protein	9.9453	89	0.395	1.31494	0.0387	0.0562	no	no	0	2	1	1	1	2	2	32043000	35579000	32627000	28786000	31913000	27540000
NITMOv2_2466	A0A0K2GDD7	2-dehydropantoate 2-reductase	49.028	450	-0.179	-1.1321	0.023	0.0358	no	no	0	21	23	18	23	20	18	31970000	34134000	38115000	67085000	69202000	40355000
NITMOv2_2233	A0A0K2GCQ9	Uncharacterized protein	30.594	276	2.78	6.86852	0.000312	0.00119	yes	yes	3	2	2	2	0	2	1	31934000	31712000	31336000	19813000	18266000	17702000
NITMOv2_3590	A0A0K2GH96	Uncharacterized protein	50.828	455	-0.117	-1.08448	0.175	0.212	no	no	0	8	9	8	13	11	10	31774000	21425000	22077000	31960000	31746000	21246000
NITMOv2_3876	A0A0K2GH20	Malto-oligosyltrehalose synthase	108.94	964	-0.255	-1.19334	0.00855	0.0156	no	no	0	24	26	32	28	34	27	31619000	33123000	32452000	31623000	25418000	32069000
glgA	A0A0K2GFS6	Glycogen synthase	54.097	493	0.0512	1.03613	0.504	0.546	no	no	0	19	20	19	16	15	16	31601000	36065000	35175000	47214000	39386000	35324000
nuoB.1	A0A0K2G7Q1	NADH-quinone oxidoreductase subunit B	17.79	159	-0.257	-1.19499	0.0131	0.0223	no	no	0	3	2	3	3	3	3	31385000	35532000	33192000	49029000	50963000	52528000
NITMOv2_3500	A0A0K2GH06	Putative SAM-dependent methyltransferase	33.751	300	-0.383	-1.30405	0.00179	0.0044	no	no	0	6	5	5	7	7	7	31359000	27297000	32174000	67483000	65090000	54953000
NITMOv2_1688	A0A0K2GAY3	Rhodanese-like protein	13.796	121	0.0903	1.06459	0.455	0.499	no	no	0	1	1	2	0	0	0	31246000	28807000	31028000	45632000	37220000	31134000
NITMOv2_4437	A0A0K2GIP5	acidPPc domain-containing protein	40.415	376	0.274	1.20916	0.144	0.178	no	no	0	4	4	3	4	5	3	31198000	38049000	35547000	54157000	36859000	29498000
NITMOv2_1001	A0A0K2G907	Dipeptide epimerase	39.707	368	0.489	1.40347	0.00048	0.00165	no	no	0	11	11	9	10	8	8	30968000	36101000	33182000	36480000	34369000	28812000
NITMOv2_4429	A0A0K2GIV9	Uncharacterized protein	20.587	183	0.188	1.13918	0.341	0.384	no	no	0	1	2	1	4	2	1	30807000	33952000	30804000	40542000	38309000	26966000
thiF	A0A0K2GCY6	Adenylyltransferase ThiF	29.368	273	-1.15	-2.21914	1.76e-05	0.000171	yes	no	0	9	7	10	16	15	16	30749000	30218000	35402000	121750000	120300000	95685000
Uxs	A0A0K2GFL2	UDP-glucuronic acid decarboxylase 1	37.449	339	-0.691	-1.6144	3.77e-05	0.000287	no	no	0	12	16	15	12	13	11	30610000	29369000	38807000	84637000	79958000	60014000
plsX	A0A0K2G901	Phosphate acyltransferase	36.054	339	-1.03	-2.04202	6.16e-06	8.54e-05	yes	no	0	7	6	6	15	15	14	30542000	38526000	42288000	94934000	89533000	73700000
NITMOv2_2443	A0A0K2GD21	Uncharacterized protein	15.503	140	0.52	1.43396	0.00577	0.0111	no	no	0	4	3	2	3	2	3	30476000	33629000	28345000	28674000	26599000	20853000
NITMOv2_2679	A0A0K2GDQ9	Response regulator receiver protein	17.596	157	0.108	1.07773	0.2	0.239	no	no	0	4	5	4	5	5	5	30455000	35189000	34426000	41258000	48514000	40888000
NITMOv2_0525	A0A0K2G7M0	Putative N-acetyltransferase	17.608	159	-0.106	-1.07624	0.627	0.668	no	no	0	3	5	7	6	3	5	30366000	41774000	40116000	33657000	38572000	30913000
hypE	A0A088NNR9	Hydrogenase maturation protein	38.832	366	-0.217	-1.16231	0.0603	0.0827	no	no	0	4	3	5	0	0	1	30329000	58397000	65638000	37880000	31589000	28230000
deoC	A0A0K2GE71	Deoxyribose-phosphate aldolase	24.015	224	0.328	1.25527	0.00999	0.0178	no	no	0	9	8	6	5	5	5	30309000	33268000	33685000	47150000	36292000	30295000
maeA	A0A0K2GC35	Malate dehydrogenase (Oxaloacetate-decarboxylating)	51.028	478	0.56	1.47427	0.0025	0.00572	no	no	0	18	17	17	9	9	7	30219000	39664000	41480000	20301000	28856000	21071000
NITMOv2_2441	A0A0K2GDA6	Uncharacterized protein	31.301	284	-0.612	-1.52838	0.00466	0.00937	no	no	0	5	7	7	13	12	8	30162000	37840000	40978000	72619000	74985000	54228000
smpB	A0A0K2G668	SsrA-binding protein	18.13	158	0.962	1.94801	0.0365	0.0536	no	yes	1	4	4	2	1	2	1	30135000	31990000	24494000	14873000	20006000	27299000
NITMOv2_4309	A0A0K2GIB2	Uncharacterized protein	15.904	141	-1.07	-2.09943	0.0181	0.0292	yes	no	0	4	4	4	4	3	3	29923000	20950000	23627000	15975000	14744000	12191000
NITMOv2_1312	A0A0K2G9X1	Plasmid stabilization system	12.396	105	2.21	4.62675	0.0622	0.0849	no	yes	2	2	2	3	2	2	1	29845000	34309000	28633000	12349000	34386000	11381000
NITMOv2_4013	A0A0K2GIF6	DUF218 domain-containing protein	27.461	253	-1.09	-2.12874	0.00567	0.011	yes	no	0	6	11	14	9	12	11	29843000	44886000	45660000	50831000	49537000	41826000
ydaO	A0A0K2GGT7	Putative amino acid permease YdaO	65.709	604	0.455	1.37078	0.00602	0.0116	no	no	0	6	6	6	8	6	7	29775000	32229000	32159000	37767000	37034000	27549000
engB	A0A0K2GJ84	Probable GTP-binding protein EngB	22.169	200	0.185	1.13682	0.0556	0.0769	no	no	0	11	10	8	7	7	6	29680000	31597000	34401000	29741000	40411000	33788000
NITMOv2_1174	A0A0K2G9I9	ABC-type transport system, permease component	28.145	255	-1.29	-2.44528	0.00304	0.0067	yes	no	0	2	2	2	5	4	3	29631000	36876000	38382000	113610000	101050000	75326000
NITMOv2_0869	A0A0K2G8W5	Cell shape-determining protein MreC	31.644	292	0.0704	1.05001	0.356	0.398	no	no	0	10	11	10	9	10	8	29563000	34690000	37897000	54777000	50884000	34800000
zraR.1	A0A0K2GGP2	Transcriptional regulatory protein ZraR	50.879	461	-0.249	-1.18838	0.00554	0.0108	no	no	0	24	21	23	26	26	23	29560000	30719000	34753000	58386000	57328000	44536000
moeB	A0A0K2GDY5	Molybdopterin synthase sulfurylase	28.67	267	-0.755	-1.68763	0.000562	0.00185	no	no	0	3	4	5	13	9	5	29490000	30929000	34517000	86958000	78806000	62536000
NITMOv2_0503	A0A0K2G7W3	Uncharacterized protein	62.899	580	0.371	1.29325	0.0107	0.0189	no	no	0	12	11	16	9	9	6	29424000	31175000	31871000	40629000	35630000	25575000
NITMOv2_1708	A0A0K2GB04	Uncharacterized protein	13.265	119	1.41	2.65737	0.0304	0.0458	yes	yes	1	2	2	2	1	2	2	29413000	27838000	35688000	17155000	23376000	21588000
NITMOv2_2030	A0A0K2GCY5	Uncharacterized protein	12.715	109	0.845	1.79626	6.45e-05	0.000418	no	no	0	4	4	4	2	2	1	29323000	31973000	34445000	18917000	18602000	18682000
NITMOv2_1146	A0A0K2GAE6	Putative Cytochrome c	13.644	130	0.435	1.35191	0.0558	0.0771	no	no	0	2	3	2	1	1	1	29270000	35121000	28749000	32264000	31521000	24716000
NITMOv2_0011	A0A0K2G6A6	Putative Quercetin 2,3-dioxygenase	32.309	294	0.918	1.88949	0.000166	0.000781	no	no	0	7	8	8	2	3	2	29259000	41786000	47677000	26016000	24340000	19016000
murD	A0A0K2G7V7	UDP-N-acetylmuramoylalanine--D-glutamate ligase	50.555	468	-0.482	-1.39668	0.000615	0.00199	no	no	0	11	10	10	17	14	13	29096000	31212000	26826000	64809000	62324000	42109000
NITMOv2_1120	A0A0K2G9A4	Uncharacterized protein	22.241	204	0.754	1.68646	6.69e-05	0.000428	no	no	0	3	3	5	3	2	2	28976000	34258000	30881000	23072000	22882000	18925000
NITMOv2_0123	A0A0K2G6J5	Putative Histidine kinase with N-terminal NAD-binding region	41.097	369	0.359	1.28254	0.00745	0.0139	no	no	0	4	7	7	7	6	6	28946000	37919000	31322000	31891000	13034000	13793000
NITMOv2_1124	A0A0K2G9E1	Response regulator	23.629	212	0.0688	1.04884	0.479	0.522	no	no	0	5	6	5	9	7	7	28856000	31748000	29080000	51453000	45780000	31931000
galE	A0A0K2GF41	UDP-glucose 4-epimerase	35.977	328	0.0226	1.01579	0.785	0.811	no	no	0	7	7	10	9	10	6	28776000	30955000	32137000	42971000	43512000	33886000
NITMOv2_1472	A0A0K2GAL8	Uncharacterized protein	37.041	354	-0.524	-1.43794	0.00319	0.00695	no	no	0	11	18	15	18	17	21	28563000	34504000	32781000	75485000	66269000	54028000
mgtE	A0A0K2GGS2	Magnesium transporter MgtE	53.259	486	-0.375	-1.29684	0.0247	0.0381	no	no	0	18	13	19	23	23	22	28458000	25850000	34886000	36742000	35789000	29538000
cztS	A0A0K2G7R8	Histidine kinase	51.838	467	0.00278	1.00193	0.968	0.972	no	no	0	11	10	12	14	17	13	28404000	29860000	27991000	41047000	40939000	34796000
NITMOv2_1751	A0A0K2GB24	Putative ABC transporter, periplasmic substrate-binding protein, MCE domain-containing	34.711	325	0.127	1.09202	0.351	0.393	no	no	0	10	9	9	7	8	8	28381000	27010000	25876000	26750000	25495000	22920000
NITMOv2_4005	A0A0K2GHP8	Transcriptional regulator, NifA subfamily, Fis Family	88.428	797	0.442	1.35849	0.000227	0.000965	no	no	0	19	21	20	14	9	13	28332000	33634000	35487000	38509000	29994000	25973000
gltB	A0A0K2GHL8	Glutamate synthase, large subunit	166.52	1506	-0.981	-1.97383	9.92e-06	0.000118	no	no	0	20	27	24	63	66	61	28311000	33540000	29638000	93890000	95498000	77970000
NITMOv2_1463	A0A0K2GAB7	HIRAN domain family	28.83	256	0.0855	1.06106	0.235	0.277	no	no	0	17	21	18	11	14	9	28245000	32068000	37122000	41732000	38534000	31328000
nuoI.1	A0A0K2G8Q5	NADH-quinone oxidoreductase subunit I	21.27	182	-0.353	-1.27721	0.000962	0.00273	no	no	0	4	6	6	7	6	7	28186000	33878000	32333000	63033000	62551000	55720000
NITMOv2_4174	A0A0K2GI71	Putative Soluble lytic murein transglycosylase	84.894	758	0.129	1.09354	0.122	0.154	no	no	0	20	23	19	17	19	16	28176000	35691000	35170000	32044000	34473000	29307000
trpD	A0A0K2G7C8	Anthranilate phosphoribosyltransferase	37.059	346	-0.82	-1.76541	4.02e-05	0.0003	no	no	0	5	6	5	10	12	13	28166000	32052000	34778000	72270000	66007000	75379000
NITMOv2_3189	A0A0K2GF54	Uncharacterized protein	48.484	429	0.685	1.6077	0.0011	0.00301	no	no	0	6	9	7	2	6	5	28082000	37164000	29603000	36911000	33838000	23864000
accD	A0A0K2GA92	Acetyl-coenzyme A carboxylase carboxyl transferase subunit beta	30.865	278	-0.196	-1.14552	0.0154	0.0256	no	no	0	7	4	9	8	9	12	28076000	37593000	39192000	69787000	64084000	56689000
NITMOv2_3165	A0A0K2GFD9	Putative 23S rRNA methyltransferase RlmB	28.894	267	0.415	1.3333	0.00531	0.0104	no	no	0	7	7	8	4	5	3	28015000	36414000	32423000	32699000	34909000	23140000
NITMOv2_2101	A0A0K2GC44	Uncharacterized protein	18.546	173	0.696	1.62001	0.000124	0.000644	no	no	0	4	5	6	3	4	4	27943000	30873000	30923000	26614000	28871000	16194000
NITMOv2_3575	A0A0K2GH85	Putative Peptidase, M28 family	51.513	485	0.477	1.39185	0.000992	0.0028	no	no	0	11	15	12	10	11	8	27884000	33835000	32443000	31753000	35032000	26277000
NITMOv2_3356	A0A0K2GFL3	Uncharacterized protein	66.477	593	0.361	1.28432	0.00373	0.00787	no	no	0	16	16	20	16	15	16	27832000	33955000	30452000	31014000	26643000	27045000
relA	A0A0K2GGB9	GTP pyrophosphokinase	81.44	726	-0.132	-1.09581	0.189	0.226	no	no	0	14	15	17	15	16	21	27651000	30344000	30604000	49811000	44093000	37443000
NITMOv2_0472	A0A0K2G7I7	Uncharacterized protein	23.735	210	0.312	1.24143	0.0128	0.0219	no	no	0	5	5	4	5	2	2	27558000	34567000	36574000	34185000	37629000	29326000
NITMOv2_0744	A0A0K2G8B8	Uncharacterized protein	70.606	666	0.0468	1.03297	0.534	0.576	no	no	0	15	13	17	12	11	14	27549000	29131000	31030000	42895000	40957000	37981000
NITMOv2_4295	A0A0K2GJ58	4HB_MCP_1 domain-containing protein	28.941	260	-0.116	-1.08373	0.634	0.674	no	no	0	0	0	2	1	2	2	27506000	29883000	29945000	28499000	27080000	25188000
NITMOv2_1692	A0A0K2GBX5	SGNH_hydro domain-containing protein	22.855	211	-0.0834	-1.05951	0.502	0.545	no	no	0	5	7	9	8	9	8	27446000	23399000	31131000	34865000	37523000	29114000
secG	A0A0K2G8Z0	Protein-export membrane protein SecG	12.102	117	0.0205	1.01431	0.862	0.88	no	no	0	3	2	2	3	1	2	27297000	31944000	33788000	44408000	59240000	40839000
NITMOv2_0666	A0A0K2G911	Uncharacterized protein	26.09	232	-0.339	-1.26488	0.0105	0.0186	no	no	0	10	9	9	9	9	9	27241000	30693000	31576000	63554000	59888000	46838000
NITMOv2_0429	A0A0K2G7F3	BNR repeat protein	38.195	352	0.477	1.39185	0.00263	0.00596	no	no	0	5	5	5	4	6	5	27217000	28398000	25975000	28241000	26196000	22546000
NITMOv2_2517	A0A0K2GDA5	Uncharacterized protein	47.672	426	0.503	1.41716	0.00152	0.00392	no	no	0	7	7	7	9	11	8	27111000	16339000	24601000	24705000	21194000	19132000
NITMOv2_1058	A0A0K2G9F8	Uncharacterized protein	50.704	479	0.641	1.55941	0.000171	0.000786	no	no	0	18	12	14	8	11	8	27096000	29707000	33046000	26274000	26570000	21428000
hom	A0A0K2GJN8	Homoserine dehydrogenase	46.272	437	-1.12	-2.17347	2.13e-06	4.38e-05	yes	no	0	9	11	11	27	26	25	27078000	31958000	30205000	125610000	119300000	98117000
sdhC	A0A0K2GJ95	Succinate dehydrogenase/fumarate reductase, cytochrome b558 subunit	24.523	225	0.814	1.75808	0.000244	0.00101	no	no	0	6	6	7	4	4	2	27068000	29425000	23402000	25955000	14598000	19130000
NITMOv2_3106	A0A0K2GEX3	HTH cro/C1-type domain-containing protein	11.914	105	1.28	2.42839	0.0014	0.00367	yes	yes	1	2	2	2	1	1	1	27060000	34074000	32776000	26840000	22707000	21591000
treS	A0A0K2GH45	Maltose alpha-D-glucosyltransferase	65.226	559	0.225	1.16878	0.0571	0.0786	no	no	0	12	13	18	14	13	12	27025000	26435000	28047000	32192000	32700000	21539000
hisZ	A0A0K2GGU9	ATP phosphoribosyltransferase regulatory subunit	37.889	344	0.209	1.15589	0.056	0.0773	no	no	0	5	7	9	7	7	8	26902000	35509000	37358000	43215000	45486000	41720000
gspF	A0A0K2GC48	General secretion pathway protein F	44.847	410	0.565	1.47939	0.000941	0.0027	no	no	0	9	10	8	7	7	5	26721000	27282000	27163000	24451000	23434000	17298000
vapC.4	A0A0K2GIA7	Ribonuclease VapC	14.027	127	0.374	1.29594	0.00758	0.0141	no	no	0	3	2	2	4	1	2	26706000	22118000	30744000	35222000	34342000	24923000
NITMOv2_0798	A0A0K2G8E6	Uncharacterized protein	15.263	140	0.0371	1.02605	0.733	0.765	no	no	0	4	5	5	5	6	5	26658000	31563000	24584000	31410000	40962000	34567000
NITMOv2_1383	A0A0K2GA37	Uncharacterized protein	26.437	244	0.291	1.22349	0.207	0.247	no	no	0	5	6	11	9	6	5	26471000	28593000	34873000	17887000	20604000	18256000
NITMOv2_1259	A0A0K2GAQ7	Uncharacterized protein	15.715	141	-0.62	-1.53688	2.94e-05	0.000243	no	no	0	4	4	4	6	4	5	26467000	31351000	27433000	79447000	70171000	52063000
NITMOv2_1981	A0A0K2GBS0	Uncharacterized protein	47.09	419	0.516	1.42998	0.000212	0.000918	no	no	0	16	12	14	13	13	16	26360000	25367000	30477000	23438000	25000000	20302000
hemD	A0A0K2GBE6	SUMT	56.198	521	-0.309	-1.23885	0.00451	0.00911	no	no	0	18	19	16	25	22	20	26331000	33877000	36000000	79463000	76145000	59025000
NITMOv2_3414	A0A0K2GFS7	Uncharacterized protein	53.326	491	0.163	1.11961	0.081	0.107	no	no	0	7	5	7	5	3	3	26282000	28828000	33010000	33522000	30905000	31988000
hisC	A0A0K2G736	Histidinol-phosphate aminotransferase	39.261	358	-0.931	-1.9066	4.06e-05	0.000303	no	no	0	7	7	8	20	24	16	26206000	30067000	31310000	118320000	106810000	75312000
NITMOv2_4545	A0A0K2GJ92	Uncharacterized protein	35.693	337	-0.549	-1.46307	0.000754	0.0023	no	no	0	0	0	0	4	5	5	26160000	28333000	27486000	33367000	32561000	34791000
NITMOv2_1289	A0A0K2GAU2	Putative (Glutamate-ammonia-ligase) adenylyltransferase, subunit A (Modular protein)	84.919	751	-0.297	-1.22859	0.0316	0.0472	no	no	0	40	42	45	25	33	32	26082000	30643000	30487000	30331000	28711000	25148000
NITMOv2_4392	A0A0K2GJF7	Uncharacterized protein	46.568	430	0.407	1.32593	0.00381	0.008	no	no	0	7	7	6	5	5	5	25973000	26223000	24442000	34931000	25291000	21156000
NITMOv2_4436	A0A0K2GIN5	Putative Glycosyl transferase, family 39	64.058	576	0.284	1.21757	0.023	0.0358	no	no	0	5	4	7	6	11	7	25942000	29441000	29177000	31366000	44110000	36912000
NITMOv2_1022	A0A0K2G9C5	Putative Glycosyl hydrolase, family 13	13.013	124	0.296	1.22774	0.221	0.262	no	no	0	3	4	3	3	2	2	25938000	35382000	32975000	25700000	27799000	19150000
purK	A0A0K2GJ53	N5-carboxyaminoimidazole ribonucleotide synthase	40.507	377	-0.0838	-1.05981	0.476	0.519	no	no	0	9	12	11	14	13	13	25920000	28961000	30796000	46645000	41225000	30449000
NITMOv2_1082	A0A0K2G983	FGE-sulfatase domain-containing protein	34.062	299	0.962	1.94801	9.09e-06	0.00011	no	no	0	7	8	11	3	5	4	25903000	23809000	23959000	10277000	16782000	14639000
NITMOv2_1012	A0A0K2G9B6	Uncharacterized protein	28.523	254	0.937	1.91454	0.00122	0.00324	no	no	0	1	2	3	2	0	0	25891000	28148000	28210000	17164000	21548000	26621000
ribF	A0A0K2GC60	Riboflavin biosynthesis protein	34.489	315	-0.205	-1.15269	0.0476	0.0673	no	no	0	9	9	7	8	7	9	25865000	28808000	29115000	35857000	33191000	33729000
thiL	A0A0K2GG58	Thiamine-monophosphate kinase	37.031	347	0.315	1.24401	0.0123	0.0213	no	no	0	8	6	9	5	7	7	25857000	33889000	38925000	32177000	28900000	29609000
NITMOv2_3991	A0A0K2GHE1	Putative Histidine kinase	70.11	637	-0.205	-1.15269	0.0335	0.0497	no	no	0	10	8	8	14	11	12	25762000	28707000	31158000	43573000	44762000	38866000
thiC	A0A0K2G9W3	Phosphomethylpyrimidine synthase	70.166	635	-1.65	-3.13834	7.5e-07	2.63e-05	yes	no	0	7	7	6	31	30	30	25705000	28207000	32457000	142630000	130580000	114760000
mobB	A0A0K2GHH0	Molybdopterin-guanine dinucleotide biosynthesis protein B	19.301	177	-0.508	-1.42208	0.000531	0.00178	no	no	0	2	2	3	6	4	6	25594000	27409000	27038000	91740000	84560000	74568000
NITMOv2_1061	A0A0K2GA82	SpoVT-AbrB domain-containing protein	9.1406	78	0.406	1.32501	0.0294	0.0445	no	no	0	1	3	1	1	1	0	25493000	28217000	35089000	19391000	16719000	11262000
NITMOv2_4807	A0A0K2GJP3	TPR_REGION domain-containing protein	25.096	226	0.36	1.28343	0.0972	0.126	no	no	0	6	5	5	4	3	3	25383000	25775000	22151000	34659000	28436000	19920000
rffH	A0A0K2GG89	Glucose-1-phosphate thymidylyltransferase	26.494	243	-1.26	-2.39496	7.59e-06	9.86e-05	yes	no	0	3	2	2	8	8	7	25350000	30926000	32909000	100500000	99241000	72702000
NITMOv2_4084	A0A0K2GIN6	Uncharacterized protein	27.318	250	-0.169	-1.12428	0.235	0.277	no	no	0	19	20	19	10	14	13	25311000	31297000	31854000	36192000	34711000	28478000
NITMOv2_1474	A0A0K2GAC5	Uncharacterized protein	25.959	234	0.116	1.08373	0.173	0.209	no	no	0	4	4	4	3	3	2	25266000	27526000	27288000	35847000	35119000	29285000
NITMOv2_3525	A0A0K2GH39	Putative Phosphatidylinositol alpha-mannosyltransferase	40.932	371	-0.16	-1.11729	0.0781	0.104	no	no	0	12	11	7	10	9	10	25176000	28148000	25566000	44737000	43851000	34492000
NITMOv2_1373	A0A0K2GA26	PSII_BNR domain-containing protein	115.34	1035	0.115	1.08298	0.247	0.288	no	no	0	16	16	14	13	9	13	24954000	33223000	31884000	38544000	39569000	33691000
hisF	A0A0K2G8I8	Imidazole glycerol phosphate synthase subunit HisF	27.608	260	0.00678	1.00471	0.94	0.949	no	no	0	4	3	5	4	6	5	24931000	27841000	26557000	47292000	44736000	37504000
rpoE	A0A0K2GA48	RNA polymerase sigma factor	22.418	200	0.646	1.56482	7.22e-05	0.00045	no	no	0	5	4	5	2	1	1	24921000	22119000	29741000	19148000	13293000	12080000
gspE	A0A0K2GD48	General secretion pathway protein E	66.52	609	-0.197	-1.14631	0.0331	0.0492	no	no	0	11	12	7	7	11	10	24899000	28445000	26369000	44033000	45617000	34195000
NITMOv2_1123	A0A0K2G9L9	Response regulator, contains GGDEF domain	36.786	334	0.101	1.07252	0.456	0.499	no	no	0	12	13	14	9	13	12	24841000	25929000	38649000	32251000	25915000	21029000
NITMOv2_0222	A0A0K2G6R1	Putative periplasmic serine endoprotease DegP-like	51.751	492	-2.88	-7.3615	1.37e-05	0.000144	yes	no	0	9	10	10	68	62	50	24841000	32725000	34630000	655900000	568450000	317800000
NITMOv2_2130	A0A0K2GD68	Putative Response regulator, CheY-like	22.845	210	-0.559	-1.47325	0.000854	0.00252	no	no	0	5	4	5	8	8	7	24709000	23792000	27768000	65365000	66243000	48124000
NITMOv2_3721	A0A0K2GGM1	Putative Phosphate-binding protein PstS	31.05	292	0.465	1.38032	0.0878	0.115	no	no	0	6	9	8	4	4	3	24699000	34431000	21398000	23164000	19058000	17337000
NITMOv2_4440	A0A0K2GIW9	Putative Response regulator, CheY-like	28.685	261	-0.0564	-1.03987	0.732	0.764	no	no	0	6	5	7	6	6	5	24667000	25722000	25580000	30741000	29830000	23072000
NITMOv2_3885	A0A0K2GI23	Putative Small-conductance mechanosensitive ion channel	33.582	308	0.317	1.24574	0.0179	0.0289	no	no	0	5	5	5	6	3	4	24609000	30739000	34789000	37104000	32325000	23140000
top6B	A0A0K2GCK6	Type 2 DNA topoisomerase 6 subunit B	74.807	681	-0.806	-1.74836	4.01e-05	0.0003	no	no	0	10	8	11	25	21	20	24531000	29902000	31927000	86249000	75434000	63573000
NITMOv2_4058	A0A0K2GIL3	AAA domain-containing protein	47.19	431	0.624	1.54114	9.38e-05	0.000541	no	no	0	14	12	10	6	6	8	24425000	26046000	26520000	24980000	20995000	15342000
NITMOv2_0580	A0A0K2G7S0	Uncharacterized protein	10.6	96	-0.6	-1.51572	0.000594	0.00194	no	no	0	2	2	4	4	3	4	24414000	28721000	28858000	47990000	46452000	47244000
NITMOv2_2790	A0A0K2GEA6	Uncharacterized protein	9.0762	78	0.0447	1.03147	0.438	0.481	no	no	0	3	2	2	0	0	0	24363000	26282000	26562000	27767000	25029000	21271000
folC	A0A0K2GAG2	Bifunctional protein FolC: Folylpolyglutamate synthase and Dihydrofolate synthase	46.864	433	-3.06	-8.33973	0.026	0.0398	yes	yes	2	0	0	1	8	6	4	24283000	28426000	28451000	15967000	51805000	55260000
NITMOv2_4865	A0A0K2GJV2	Uncharacterized protein	12.817	113	-0.693	-1.61664	0.00415	0.00856	no	no	0	4	8	7	12	13	14	24265000	25494000	36425000	52375000	66678000	50668000
trpA	A0A0K2GCL9	Tryptophan synthase alpha chain	31.694	302	-0.522	-1.43594	0.00284	0.00634	no	no	0	9	8	5	9	7	6	24255000	25637000	27783000	63502000	58957000	44871000
NITMOv2_0397	A0A0K2G799	Uncharacterized protein	30.992	276	1.12	2.17347	0.083	0.11	no	yes	1	3	2	2	1	1	0	24220000	22181000	26466000	16902000	16379000	12932000
NITMOv2_1462	A0A0K2GAI4	HipA_C domain-containing protein	34.535	307	0.449	1.36509	0.00937	0.0169	no	no	0	5	4	7	8	3	4	24187000	22235000	27151000	24025000	20130000	19557000
NITMOv2_0044	A0A0K2G6C4	Putative 2-succinylbenzoate--CoA ligase	63.858	572	4.57	23.7524	7.19e-05	0.000449	yes	no	0	11	12	12	0	0	1	24128000	29750000	27786000	1513600	2411500	2355800
NITMOv2_4296	A0A0K2GI77	Pseudouridine synthase	29.118	257	0.46	1.37554	0.0036	0.00767	no	no	0	5	7	7	4	3	3	24106000	28023000	24287000	25439000	24600000	17309000
trxB	A0A0K2G8Z8	Thioredoxin reductase	32.573	306	0.219	1.16393	0.0237	0.0368	no	no	0	5	6	3	3	4	2	24021000	39421000	38637000	26041000	26422000	11586000
murE	A0A0K2G7X0	UDP-N-acetylmuramoyl-L-alanyl-D-glutamate--2,6-diaminopimelate ligase	53.494	500	-0.638	-1.55617	0.000296	0.00115	no	no	0	8	9	12	19	18	13	24003000	30604000	31126000	69563000	64934000	48986000
NITMOv2_0595	A0A0K2G7T2	Putative Acriflavine resistance protein acrA	43.555	395	0.536	1.44995	0.00255	0.00579	no	no	0	10	10	10	6	7	6	23857000	30811000	25211000	22529000	22531000	20908000
NITMOv2_4368	A0A0K2GIP9	Fido domain-containing protein	38.009	334	0.294	1.22603	0.0143	0.0241	no	no	0	2	1	4	4	2	1	23711000	25285000	19912000	21423000	21018000	14163000
NITMOv2_1669	A0A0K2GAU4	Transcriptional regulator, Crp/Fnr family	24.755	220	0.179	1.1321	0.426	0.469	no	no	0	4	3	5	4	6	2	23693000	26459000	25908000	32690000	28607000	22977000
NITMOv2_1254	A0A0K2GAQ2	Uncharacterized protein	17.804	158	-0.101	-1.07252	0.137	0.17	no	no	0	2	3	4	2	1	2	23630000	26640000	28418000	40188000	39374000	32672000
NITMOv2_3444	A0A0K2GFW2	Putative P-loop guanosine triphosphatase, CobW-like	35.032	323	0.585	1.50004	0.000241	0.001	no	no	0	3	4	5	2	3	3	23403000	28037000	30296000	19355000	23807000	17957000
gcvP	A0A0K2G6R6	Glycine dehydrogenase (decarboxylating)	105.61	962	-1.08	-2.11404	3.63e-06	6.27e-05	yes	no	0	13	16	16	41	43	35	23381000	26280000	32200000	121200000	104540000	89226000
NITMOv2_3519	A0A0K2GG51	Putative Mannosyltransferase	41.132	372	-0.24	-1.18099	0.0284	0.043	no	no	0	7	8	7	8	8	7	23328000	25463000	24257000	44708000	42751000	33366000
pyrG	A0A0K2GFH0	CTP synthase	59.51	533	-1.83	-3.55537	4.98e-07	1.87e-05	yes	no	0	10	11	9	41	40	31	23274000	24130000	23828000	179080000	164590000	130610000
NITMOv2_2372	A0A0K2GDV4	Uncharacterized protein	28.278	248	-0.228	-1.17121	0.0384	0.0558	no	no	0	7	6	9	12	9	9	23261000	28870000	31455000	53096000	51582000	40220000
NITMOv2_0015	A0A0K2G6I8	Sigma-54 dependent transcriptional regulator	78.825	718	-0.204	-1.15189	0.0526	0.0736	no	no	0	11	15	16	28	26	25	23243000	20219000	30496000	56461000	50745000	43282000
gcp	A0A0K2GC22	tRNA N6-adenosine threonylcarbamoyltransferase	37.834	362	-0.262	-1.19914	0.138	0.172	no	no	0	3	4	4	8	6	5	23151000	27568000	19317000	50138000	49082000	27636000
NITMOv2_0393	A0A0K2G7H8	Uncharacterized protein	19.783	181	-0.823	-1.76908	0.0132	0.0226	no	no	0	3	3	4	8	8	6	23144000	32104000	44970000	74804000	67576000	49240000
NITMOv2_3422	A0A0K2GG25	Uncharacterized protein	19.345	174	0.313	1.24229	0.081	0.107	no	no	0	1	1	1	2	1	1	23103000	20306000	18203000	39054000	30160000	21569000
fabH	A0A0K2G811	3-oxoacyl-[acyl-carrier-protein] synthase 3	34.264	324	-0.591	-1.50629	0.00203	0.00487	no	no	0	4	3	3	5	7	6	23066000	23282000	24936000	55401000	56379000	45791000
NITMOv2_3909	A0A0K2GH59	Putative Cation efflux system protein CzcB	43.609	400	0.505	1.41912	0.00343	0.00737	no	no	0	13	13	15	4	5	4	23015000	26144000	25467000	20093000	15747000	12742000
NITMOv2_3961	A0A0K2GHB1	Putative Quinol-cytochrome c reductase, iron-sulfur subunit (Rieske iron-sulfur protein)	19.317	174	0.306	1.23628	0.09	0.118	no	no	0	4	4	3	0	2	0	23010000	22331000	14274000	17947000	18587000	12730000
NITMOv2_3409	A0A0K2GFS2	NAD-dependent epimerase/dehydratase	38.34	342	-1.66	-3.16017	8.41e-06	0.000105	yes	no	0	6	4	3	18	20	19	22969000	18572000	19651000	121890000	113530000	89787000
NITMOv2_1137	A0A0K2G9D9	Ferredoxin, 2Fe-2S	12.794	116	-1.52	-2.86791	1.45e-05	0.000149	yes	no	0	1	1	2	5	5	5	22884000	20358000	16276000	71702000	63134000	46751000
devR.1	A0A0K2G7M3	Transcriptional regulatory protein DevR (DosR)	24.513	227	-0.226	-1.16959	0.0651	0.0884	no	no	0	4	5	6	6	6	5	22867000	20600000	19260000	31584000	30172000	25574000
NITMOv2_4632	A0A0K2GJ78	Putative Glyoxalase	16.228	144	0.708	1.63354	0.00164	0.00413	no	no	0	2	3	3	0	1	1	22842000	22651000	22007000	24576000	22571000	15418000
NITMOv2_0966	A0A0K2G8W3	ABC transporter domain-containing protein	25.241	232	-0.902	-1.86865	0.0211	0.0334	no	no	0	2	2	3	2	2	2	22800000	18165000	22939000	31500000	30091000	17820000
NITMOv2_4719	A0A0K2GJG1	Uncharacterized protein	13.149	120	1.02	2.02792	0.0173	0.0281	yes	yes	3	3	4	4	0	0	0	22741000	24571000	25034000	3758900	0	1295400
folP	A0A0K2GB58	Dihydropteroate synthase	31.835	297	0.615	1.53156	0.0125	0.0215	no	no	0	7	7	14	4	4	5	22721000	23952000	34554000	12945000	13083000	10978000
NITMOv2_4172	A0A0K2GIV8	Putative Cell division protein ZapA	11.254	98	-3.31	-9.91766	0.00183	0.00447	yes	no	0	2	1	6	14	15	14	22704000	13879000	19972000	79089000	71324000	81294000
NITMOv2_0940	A0A0K2G928	YCII domain-containing protein	17.735	158	0.417	1.33515	0.0259	0.0397	no	no	0	5	5	5	2	3	1	22689000	24072000	25378000	8654600	12702000	8407300
NITMOv2_1328	A0A0K2G9V9	Uncharacterized protein	12.651	108	2.77	6.82108	1.47e-08	3.4e-06	yes	yes	3	3	3	2	0	0	1	22615000	60556000	28976000	974480	0	2087300
NITMOv2_1648	A0A0K2GBT5	Uncharacterized protein	34.23	312	1.65	3.13834	0.119	0.15	no	yes	1	3	4	3	0	0	1	22427000	27168000	29000000	5499800	11515000	14040000
NITMOv2_3660	A0A0K2GHG0	Plastocyanin-like domain-containing protein	178.27	1614	-3.74	-13.3614	8.6e-10	1.79e-06	yes	no	0	12	14	13	199	205	193	22375000	23845000	24056000	532910000	515310000	418510000
NITMOv2_2318	A0A0K2GCQ8	Uncharacterized protein	10.017	86	-1.23	-2.34567	0.0689	0.093	no	yes	3	1	2	1	2	2	1	22370000	24039000	23563000	19533000	29535000	21803000
ribBA	A0A0K2G9V5	Riboflavin biosynthesis protein RibBA	44.345	402	-0.971	-1.9602	0.000353	0.00131	no	no	0	3	2	5	14	12	10	22283000	23330000	24556000	70675000	68133000	53430000
NITMOv2_4639	A0A0K2GJ90	TPM_phosphatase domain-containing protein	28.971	283	1.33	2.51403	0.000159	0.000759	yes	no	0	1	3	2	0	1	0	22227000	21033000	21453000	22751000	19758000	20160000
cobP	A0A0K2GAN4	Adenosylcobinamide kinase	20.352	187	-1.11	-2.15846	4.48e-06	7.02e-05	yes	no	0	5	5	4	12	10	12	22185000	30006000	31387000	85379000	90724000	72047000
accA	A0A0K2GBY5	Acetyl-coenzyme A carboxylase carboxyl transferase subunit alpha	35.501	321	-0.522	-1.43594	0.000142	0.000706	no	no	0	5	5	6	10	14	12	22143000	24209000	26738000	58408000	59220000	46327000
NITMOv2_3506	A0A0K2GG16	Glyco_trans_2-like domain-containing protein	39.75	341	-0.47	-1.38511	0.00158	0.00404	no	no	0	4	3	4	7	5	4	21973000	27954000	25820000	43041000	42099000	33421000
NITMOv2_3560	A0A0K2GH69	Cell division protein FtsX	32.948	299	0.0754	1.05365	0.504	0.546	no	no	0	3	3	3	6	5	5	21926000	23688000	24417000	28853000	32279000	25973000
trxC	A0A0K2GHB9	Thioredoxin	15.924	144	1.1	2.14355	0.000695	0.00217	yes	yes	2	2	1	0	0	0	0	21906000	23434000	27383000	8084600	6177000	11122000
merA	A0A0K2GIB4	Mercuric reductase	59.027	554	0.27	1.20581	0.0737	0.0987	no	no	0	6	9	12	7	8	9	21881000	27491000	28242000	30580000	31334000	24111000
lig	A0A0K2GHU0	Probable DNA ligase	56.287	511	0.916	1.88688	6.61e-05	0.000424	no	no	0	13	18	16	8	9	7	21835000	27599000	30231000	18220000	17415000	13715000
panC	A0A0K2G7K0	Pantothenate synthetase	31.717	292	0.136	1.09885	0.25	0.292	no	no	0	5	4	4	2	3	2	21819000	21836000	24289000	23786000	14321000	16073000
NITMOv2_4292	A0A0K2GIH5	Putative Efflux transporter, membrane fusion protein	53.045	478	-0.625	-1.54221	4.41e-05	0.000319	no	no	0	12	15	12	19	14	12	21720000	30073000	27002000	56565000	54489000	43839000
coaE	A0A0K2G924	Dephospho-CoA kinase	22.505	199	0.388	1.30858	0.00166	0.00416	no	no	0	4	3	3	1	3	2	21691000	25198000	26742000	26357000	25784000	24935000
NITMOv2_3203	A0A0K2GG47	Uncharacterized protein	28.284	252	0.484	1.39862	0.0169	0.0276	no	no	0	4	3	3	3	3	2	21656000	23216000	16628000	21962000	21335000	10451000
NITMOv2_4212	A0A0K2GI32	TPR_REGION domain-containing protein	50.011	454	0.503	1.41716	0.000323	0.00122	no	no	0	9	8	9	7	8	6	21602000	22607000	22105000	25818000	22986000	16685000
NITMOv2_0530	A0A0K2G7M5	Putative tRNA-processing ribonuclease BN	31.782	284	1.21	2.31338	0.0473	0.067	no	yes	3	1	0	1	1	1	0	21566000	30300000	26218000	20279000	20711000	14523000
NITMOv2_3971	A0A0K2GHC1	Uncharacterized protein	73.038	652	0.384	1.30495	0.000765	0.00232	no	no	0	14	15	18	20	17	17	21375000	21072000	24156000	25805000	21723000	18741000
NITMOv2_0415	A0A0K2G795	Putative DNA recombination protein RmuC	51.45	465	-1.73	-3.31728	2.41e-07	1.33e-05	yes	no	0	3	3	5	13	13	13	21326000	21238000	19532000	66820000	66079000	58599000
treZ	A0A0K2GH32	Malto-oligosyltrehalose trehalohydrolase	69.023	627	0.578	1.49278	0.0102	0.0182	no	no	0	9	7	8	3	3	4	21256000	22897000	21010000	10813000	12241000	8851500
NITMOv2_4823	A0A0K2GJS5	Aminotransferase	42.053	386	-0.696	-1.62001	0.00101	0.00284	no	no	0	6	5	6	11	8	9	21250000	22994000	22099000	59363000	48857000	39283000
NITMOv2_0464	A0A0K2G7K2	Putative phytochrome sensor protein	51.283	460	0.393	1.31312	0.00332	0.00717	no	no	0	13	14	13	9	9	9	21243000	33748000	25248000	19037000	31986000	21812000
recX	A0A0K2GD81	Regulatory protein RecX	16.935	144	0.153	1.11188	0.241	0.282	no	no	0	3	4	4	1	3	3	21147000	18395000	20048000	21330000	18689000	18881000
NITMOv2_3621	A0A0K2GGD0	Uncharacterized protein	42.063	382	0.0708	1.0503	0.634	0.674	no	no	0	3	3	1	2	2	1	21083000	26282000	21883000	31814000	27541000	26669000
NITMOv2_3939	A0A0K2GHI2	Uncharacterized protein	11.212	96	1.78	3.43426	0.00213	0.00507	yes	yes	3	1	2	2	0	0	0	21046000	20966000	22258000	17094000	17229000	14964000
NITMOv2_3980	A0A0K2GHM1	Uncharacterized protein	16.961	155	1.67	3.18215	3.48e-05	0.000274	yes	no	0	4	4	3	2	1	1	20958000	23950000	17655000	10707000	7561100	11376000
NITMOv2_1091	A0A0K2GAA8	Aminopyrimidine aminohydrolase	27.293	236	0.331	1.25788	0.156	0.192	no	no	0	3	2	4	3	3	3	20954000	23988000	19510000	24728000	27102000	32204000
cobU	A0A0K2GBB1	Adenosylcobinamide kinase	22.641	214	-1.54	-2.90795	2.32e-05	0.000209	yes	no	0	5	6	6	10	11	13	20948000	18975000	22729000	76411000	65526000	53561000
truD	A0A0K2G7H7	tRNA pseudouridine synthase D	39.81	362	0.422	1.33978	0.000605	0.00196	no	no	0	7	6	7	2	3	5	20946000	22746000	22929000	22830000	20170000	20073000
mraW	A0A0K2G7Z3	Ribosomal RNA small subunit methyltransferase H	32.477	296	0.464	1.37936	0.00175	0.00435	no	no	0	4	6	6	7	4	3	20897000	27117000	23900000	32916000	29010000	23606000
NITMOv2_1251	A0A0K2G9Y4	Putative urea ABC transporter, urea binding protein UrtA	48.472	438	0.277	1.21167	0.0156	0.026	no	no	0	9	9	10	9	6	6	20844000	26117000	26351000	29364000	22927000	20249000
nuoI	A0A0K2G7L4	NADH-quinone oxidoreductase subunit I	22.918	195	-0.0751	-1.05343	0.759	0.787	no	no	0	3	1	3	5	9	7	20830000	24190000	15986000	40810000	51085000	35975000
NITMOv2_3956	A0A0K2GHA5	Uncharacterized protein	15.037	140	2.2	4.59479	0.00487	0.00973	yes	yes	2	2	3	0	0	0	0	20809000	26308000	19998000	1747600	2417600	1769100
NITMOv2_4423	A0A0K2GIK8	PINc domain-containing protein	14.685	131	0.207	1.15429	0.117	0.148	no	no	0	2	1	1	3	3	2	20803000	20920000	24607000	42645000	38282000	24691000
thiE.1	A0A0K2GG85	Thiamine-phosphate synthase	22.065	208	0.593	1.50838	0.00482	0.00965	no	no	0	4	3	6	4	4	4	20785000	28818000	20081000	20444000	18096000	16113000
NITMOv2_3852	A0A0K2GH24	HlyD_D23 domain-containing protein	37.036	332	0.874	1.83274	2.76e-05	0.000233	no	no	0	9	13	9	6	7	7	20784000	22023000	20357000	17781000	17471000	14409000
rlp	A0A0K2G8H0	Ribulose bisphosphate carboxylase-like protein (RuBisCO type IV-like protein)	41.2	388	0.618	1.53475	0.000146	0.000722	no	no	0	9	9	9	6	7	5	20783000	22487000	22407000	18402000	20600000	18556000
tnaA	A0A0K2G6N4	Tryptophanase	52.717	467	3.66	12.6407	0.00011	0.000596	yes	yes	3	11	9	10	0	0	0	20579000	27021000	25125000	38120	0	0
NITMOv2_0120	A0A0K2G6K3	TnsA endonuclease	31.069	266	0.848	1.8	0.00217	0.00513	no	no	0	4	4	5	3	1	1	20489000	23448000	21576000	12195000	13730000	10434000
PTS	A0A0K2GHM0	6-carboxy-5,6,7,8-tetrahydropterin synthase	15.483	136	0.501	1.41519	0.0313	0.0468	no	no	0	2	2	1	2	1	0	20445000	23930000	18592000	36017000	17002000	27952000
NITMOv2_1064	A0A0K2G981	Uncharacterized protein	27.09	242	0.908	1.87644	0.0709	0.0955	no	yes	1	5	5	5	1	2	1	20405000	22880000	22369000	12173000	16830000	10808000
NITMOv2_4581	A0A0K2GJC6	Uncharacterized protein	22.654	209	-0.00783	-1.00544	0.975	0.977	no	no	0	1	3	3	4	2	2	20399000	18402000	23871000	36632000	28631000	24424000
NITMOv2_3622	A0A0K2GGQ1	B12-binding domain-containing protein	67.759	593	0.228	1.17121	0.0755	0.101	no	no	0	11	13	11	14	16	15	20391000	24028000	25245000	29345000	27816000	27364000
murG	A0A0K2G7X5	UDP-N-acetylglucosamine--N-acetylmuramyl-(pentapeptide) pyrophosphoryl-undecaprenol N-acetylglucosamine transferase	39.249	375	0.218	1.16312	0.056	0.0773	no	no	0	8	10	7	12	8	8	20367000	22782000	21569000	38599000	31796000	18072000
mutL	A0A0K2GGW3	DNA mismatch repair protein MutL	64.263	593	-0.526	-1.43993	0.000628	0.00202	no	no	0	16	17	18	24	24	17	20330000	23857000	25559000	64550000	58646000	44609000
recN	A0A0K2GA97	DNA repair protein RecN	61.107	559	-0.582	-1.49692	0.000247	0.00102	no	no	0	5	6	7	6	8	8	20277000	21453000	21118000	35095000	35470000	37589000
NITMOv2_0700	A0A0K2G837	Uncharacterized protein	28.189	240	0.849	1.80125	6.42e-06	8.83e-05	no	no	0	10	9	8	6	4	4	20215000	22540000	22172000	18799000	15428000	15269000
pyk	A0A0K2GJ54	Pyruvate kinase	52.285	496	0.318	1.2466	0.0648	0.088	no	no	0	14	20	20	8	8	9	20174000	29552000	29302000	29081000	29729000	20924000
NITMOv2_3245	A0A0K2GFA4	PilZ domain-containing protein	13.315	118	0.278	1.21251	0.0372	0.0544	no	no	0	6	4	5	4	3	3	20059000	14206000	22082000	42414000	16203000	14920000
NITMOv2_3872	A0A0K2GHC9	Glycosyl transferase, family 2	46.799	426	0.0452	1.03183	0.685	0.721	no	no	0	11	9	11	12	14	10	20051000	20921000	17790000	32006000	31380000	26432000
rtcB	A0A0K2GFB1	RNA-splicing ligase RtcB	52.575	483	0.465	1.38032	0.00277	0.0062	no	no	0	8	10	11	7	5	4	20016000	19595000	23263000	18557000	20681000	12935000
NITMOv2_1007	A0A0K2G9B1	Uncharacterized protein	11.955	110	0.693	1.61664	0.0045	0.0091	no	no	0	0	3	2	0	1	1	19986000	18355000	15122000	7898200	12951000	6725200
cysD.1	A0A0K2GET3	ATP-sulfurylase small subunit	30.667	265	0.593	1.50838	0.0144	0.0242	no	no	0	4	6	8	0	1	4	19937000	19640000	24528000	17350000	14644000	16324000
rmlC.1	A0A0K2GIC6	dTDP-4-dehydrorhamnose 3,5-epimerase	21.409	190	-0.316	-1.24487	0.0634	0.0865	no	no	0	9	9	13	8	9	8	19923000	59069000	64442000	47384000	41197000	28858000
NITMOv2_4827	A0A0K2GJR4	Uncharacterized protein	18.86	180	0.155	1.11342	0.134	0.168	no	no	0	6	5	5	4	4	4	19911000	21183000	33956000	27010000	28825000	21507000
NITMOv2_0412	A0A0K2G7B5	SLT domain-containing protein	40.403	352	-0.346	-1.27103	0.0179	0.0289	no	no	0	8	9	8	14	16	13	19902000	20991000	18012000	41932000	45728000	41027000
hemC	A0A0K2GB73	Porphobilinogen deaminase	33.917	315	-0.13	-1.09429	0.0491	0.0692	no	no	0	8	5	8	12	10	7	19898000	23280000	22462000	36851000	35411000	29937000
NITMOv2_2984	A0A0K2GEV7	Transcriptional activator protein, LysR family	33.651	299	0.967	1.95477	0.000159	0.000759	no	no	0	7	7	9	3	3	5	19843000	22804000	21905000	13348000	12633000	11141000
ureG	A0A0K2G9S2	Urease accessory protein UreG	24.392	223	-0.112	-1.08073	0.285	0.328	no	no	0	2	2	5	3	4	4	19756000	23318000	21755000	36428000	39033000	32085000
NITMOv2_2506	A0A0K2GDK2	Uncharacterized protein	25.607	230	2.71	6.54322	0.000311	0.00119	yes	yes	3	4	3	4	1	1	2	19748000	22379000	22023000	5408300	14119000	3620700
NITMOv2_0344	A0A0K2G849	Uncharacterized protein	68.433	615	-0.0618	-1.04377	0.543	0.584	no	no	0	12	12	12	15	16	12	19712000	21845000	21062000	30859000	29684000	20436000
NITMOv2_2062	A0A0K2GCA3	Uncharacterized protein	13.916	120	1.43	2.69447	0.00558	0.0108	yes	yes	2	1	1	1	1	1	1	19689000	23498000	21288000	5930500	16001000	21922000
NITMOv2_0305	A0A0K2G712	N-acetyltransferase, GCN5-related	16.585	143	-0.49	-1.40444	0.0736	0.0987	no	no	0	1	1	1	6	5	6	19685000	24211000	19789000	37172000	28153000	28806000
putA	A0A0K2GCA8	Bifunctional protein PutA	109.41	999	0.695	1.61888	0.00197	0.00475	no	no	0	21	27	23	21	15	13	19679000	25287000	21216000	19212000	16883000	11732000
tatA.1	A0A0K2GIN4	Sec-independent protein translocase protein TatA	10.536	96	-0.338	-1.264	0.0111	0.0194	no	no	0	2	1	4	5	4	4	19610000	20656000	22771000	44795000	39909000	40627000
NITMOv2_0128	A0A0K2G6J9	AAA_11 domain-containing protein	53.897	485	-0.335	-1.26138	0.0141	0.0238	no	no	0	7	9	11	15	16	15	19608000	20713000	21229000	41858000	38474000	29505000
NITMOv2_4560	A0A0K2GJA6	Putative Peptidase, family M48	41.61	377	-0.102	-1.07326	0.319	0.361	no	no	0	4	4	3	5	4	3	19573000	19607000	22957000	39291000	39200000	29444000
NITMOv2_3709	A0A0K2GGN3	Putative Hydrolase, beta-lactamase-like	23.167	213	-0.189	-1.13997	0.0445	0.0635	no	no	0	10	11	10	6	9	6	19516000	22422000	24694000	35089000	29707000	24759000
rlpA	A0A0K2GDM7	Probable endolytic peptidoglycan transglycosylase RlpA	24.548	224	-0.0296	-1.02073	0.739	0.77	no	no	0	4	4	4	4	6	3	19481000	19283000	19049000	22742000	18369000	14585000
tatC	A0A0K2GGI3	Sec-independent protein translocase protein TatC	34.474	311	-0.522	-1.43594	0.00163	0.00411	no	no	0	1	1	1	3	2	2	19454000	21231000	18461000	42891000	42338000	32460000
yrbE	A0A0K2G968	Toluene transporter subunit: membrane component of ABC superfamily	27.687	256	-0.511	-1.42504	0.0527	0.0737	no	no	0	11	12	14	11	12	13	19454000	23288000	28378000	39102000	33271000	27825000
NITMOv2_0454	A0A0K2G7H5	Uncharacterized protein	46.959	419	0.585	1.50004	0.000113	0.000607	no	no	0	5	4	5	5	4	5	19440000	23269000	23974000	19555000	18487000	14180000
nuoF	A0A0K2G7R9	NADH-quinone oxidoreductase subunit F	47.363	435	-0.588	-1.50316	0.00301	0.00663	no	no	0	4	4	4	9	7	7	19412000	23523000	19939000	53433000	46079000	36457000
NITMOv2_1868	A0A0K2GBG1	Uncharacterized protein	9.9482	92	0.145	1.10573	0.321	0.363	no	no	0	2	3	4	3	1	2	19385000	24049000	21220000	22377000	20162000	16321000
nuoM.1	A0A0K2G7K9	NADH-quinone oxidoreductase, membrane subunit M	62.827	568	-0.264	-1.2008	0.0581	0.0799	no	no	0	3	5	2	5	3	2	19380000	35111000	20099000	35533000	36186000	27611000
NITMOv2_1083	A0A0K2G9I1	Peptidase_S9 domain-containing protein	27.96	254	0.69	1.61328	0.0159	0.0262	no	no	0	3	3	2	2	1	0	19373000	20385000	21703000	15200000	14789000	9301300
NITMOv2_0588	A0A0K2G843	Putative FMN reductase	26.718	236	1.15	2.21914	0.000882	0.00258	yes	no	0	9	8	9	4	4	1	19299000	25009000	26756000	6199800	7388600	7747600
NITMOv2_4074	A0A0K2GHM6	Histidine kinase	114.26	1034	0.282	1.21588	0.013	0.0222	no	no	0	21	29	27	26	24	17	19247000	20853000	21728000	30341000	26498000	22382000
NITMOv2_2495	A0A0K2GD95	Putative Trehalose-phosphatase	29.675	272	-0.419	-1.337	0.000564	0.00186	no	no	0	2	4	4	9	9	6	19195000	20668000	21761000	33289000	36707000	30500000
NITMOv2_2259	A0A0K2GCJ2	Uncharacterized protein	8.6527	74	0.953	1.93589	0.164	0.2	no	yes	3	0	1	1	0	0	2	19146000	34067000	19634000	21418000	23691000	13307000
NITMOv2_4304	A0A0K2GIC0	Transcriptional regulator, AbrB family	7.6691	69	0.457	1.37268	0.518	0.561	no	no	0	2	3	1	2	1	1	19098000	39210000	16268000	49464000	14024000	12881000
NITMOv2_3375	A0A0K2GGM0	PMT_2 domain-containing protein	61.02	550	0.157	1.11497	0.129	0.161	no	no	0	6	9	8	5	4	5	19088000	14696000	18905000	22617000	26858000	16499000
xthA	A0A0K2GJN9	Exodeoxyribonuclease III	29.751	257	-0.286	-1.21926	0.00319	0.00696	no	no	0	13	11	9	9	8	9	18984000	21015000	20758000	32902000	29825000	26258000
purF	A0A0K2GAX0	Amidophosphoribosyltransferase	52.217	476	-1.05	-2.07053	2.97e-05	0.000244	yes	no	0	6	7	4	15	15	15	18982000	22017000	22381000	54345000	49148000	56677000
vapC.2	A0A0K2GE12	Ribonuclease VapC	15.901	139	0.0561	1.03965	0.668	0.705	no	no	0	2	1	3	2	1	2	18976000	22141000	20670000	28090000	25912000	21386000
ureA	A0A0K2G9N5	Urease subunit gamma	11.083	100	0.324	1.2518	0.00669	0.0127	no	no	0	2	4	2	1	0	0	18944000	24045000	23245000	27370000	22250000	17098000
adh	A0A0K2GJZ1	Alcohol dehydrogenase	35.03	329	-0.0485	-1.03419	0.664	0.702	no	no	0	6	7	8	6	5	7	18943000	22838000	23769000	32004000	31795000	28170000
obg	A0A0K2GA07	GTPase Obg	37.081	341	0.297	1.22859	0.00421	0.00866	no	no	0	10	10	9	10	9	9	18936000	23665000	23218000	24276000	21395000	21527000
NITMOv2_3912	A0A0K2GH57	Response regulatory domain-containing protein	16.663	152	-2.7	-6.49802	3.74e-06	6.29e-05	yes	no	0	7	7	11	33	31	33	18929000	17138000	24892000	226320000	170560000	136220000
NITMOv2_4337	A0A0K2GIC2	DUF4440 domain-containing protein	16.976	155	0.524	1.43794	0.00129	0.00342	no	no	0	1	2	3	1	0	1	18927000	24741000	34059000	20462000	25132000	13846000
NITMOv2_0365	A0A0K2G745	Uncharacterized protein	45.66	423	-0.543	-1.457	0.0039	0.00814	no	no	0	9	8	4	11	9	9	18892000	23721000	19440000	61771000	32895000	27917000
NITMOv2_1853	A0A0K2GBE7	HD-GYP domain-containing protein	75.424	693	0.889	1.85189	1.19e-05	0.000134	no	no	0	17	19	13	8	9	8	18881000	21616000	21272000	14917000	14454000	12183000
rnd	A0A0K2GC38	Ribonuclease D	44.235	396	-0.298	-1.22944	0.0587	0.0806	no	no	0	12	12	16	22	19	19	18876000	25159000	29641000	58065000	56327000	34835000
NITMOv2_3176	A0A0K2GF38	Uncharacterized protein	53.275	481	0.125	1.09051	0.237	0.278	no	no	0	6	6	7	4	6	6	18807000	16296000	23217000	13455000	14866000	13641000
hemH	A0A0K2GAC0	Ferrochelatase	34.4	314	-1.09	-2.12874	0.00175	0.00434	yes	no	0	3	2	5	9	9	8	18767000	15523000	16793000	37846000	33099000	28885000
prfB	A0A0K2GCL6	Peptide chain release factor 2	42.295	381	-0.236	-1.17772	0.015	0.0252	no	no	0	3	4	4	4	4	5	18757000	24696000	22408000	28572000	28399000	20554000
glnEb	A0A0K2G9U0	(Glutamate-ammonia-ligase) adenylyltransferase, subunit B	64.663	574	0.347	1.27191	0.0029	0.00644	no	no	0	10	11	14	10	13	8	18748000	22422000	24112000	21560000	23164000	19375000
NITMOv2_3722	A0A0K2GGY9	Uncharacterized protein	11.409	101	1.34	2.53151	0.0409	0.0589	no	no	0	2	4	6	4	3	3	18688000	55014000	18666000	15060000	12897000	7779800
NITMOv2_4127	A0A0K2GI30	Uncharacterized protein	36.529	348	0.556	1.47019	0.000218	0.000937	no	no	0	4	5	4	2	3	3	18625000	18439000	18942000	18279000	17749000	14555000
nth.1	A0A0K2GJT8	Endonuclease III	24.884	219	-0.492	-1.40639	0.000815	0.00243	no	no	0	7	8	5	6	8	7	18544000	21581000	18705000	32770000	33395000	22618000
NITMOv2_1672	A0A0K2GJD0	Putative Cytochrome P460	22.655	205	-0.573	-1.48761	0.0137	0.0232	no	no	0	6	6	5	5	5	5	18525000	25216000	30202000	47804000	40023000	39425000
NITMOv2_4528	A0A0K2GJX4	Putative Uroporphyrinogen III synthase HemD	30.64	279	0.137	1.09962	0.374	0.417	no	no	0	4	3	6	5	5	5	18498000	18559000	21931000	21891000	19377000	15172000
NITMOv2_0520	A0A0K2G7L5	Putative Cytochrome P450	57.742	515	1.39	2.62079	7.32e-06	9.68e-05	yes	no	0	10	11	16	8	4	4	18474000	20122000	27225000	10066000	10183000	6432200
NITMOv2_2701	A0A0K2GER9	Putative Histidine kinase family	73.83	685	-0.761	-1.69466	0.0014	0.00367	no	no	0	14	14	18	21	22	19	18305000	16367000	22377000	36812000	34589000	27443000
NITMOv2_1004	A0A0K2G8Z6	Uncharacterized protein	115.96	1050	0.338	1.264	0.00324	0.00703	no	no	0	18	16	18	20	13	14	18228000	19046000	19216000	23519000	19457000	18469000
pncA	A0A0K2GGY0	Nicotine deamidase	20.956	193	1.33	2.51403	0.000209	0.000909	yes	yes	1	5	6	4	0	0	0	18171000	16797000	17829000	2042400	4003900	3992900
NITMOv2_1927	A0A0K2GBK0	Sigma subunit DNA-directed RNA polymerase	22.67	202	0.12	1.08673	0.468	0.512	no	no	0	3	2	1	1	2	0	18085000	14134000	10350000	27468000	19713000	21814000
NITMOv2_1929	A0A0K2GBM1	Putative chemiosmotic efflux system B protein C	49.272	446	1.02	2.02792	0.0107	0.0189	yes	no	0	7	9	7	0	0	0	18083000	16495000	13128000	6972100	3768800	4594800
NITMOv2_0261	A0A0K2G6Z1	Uncharacterized protein	47.284	425	0.295	1.22688	0.0133	0.0227	no	no	0	11	12	12	9	8	5	18078000	18397000	20075000	19838000	16920000	14795000
NITMOv2_1266	A0A0K2G9Z6	Uncharacterized protein	35.268	322	-0.0896	-1.06408	0.482	0.525	no	no	0	3	3	3	5	2	5	18065000	21710000	24379000	35230000	26472000	28307000
NITMOv2_1099	A0A0K2G9B5	CxxC_CXXC_SSSS domain-containing protein	11.247	101	-0.72	-1.64718	0.000786	0.00237	no	no	0	2	3	4	7	8	6	18045000	26753000	29096000	78895000	66924000	47484000
NITMOv2_0779	A0A0K2G8F2	Uncharacterized protein	56.172	498	0.0222	1.01551	0.804	0.828	no	no	0	9	8	7	12	13	9	18016000	18526000	18986000	28299000	30840000	25038000
prfA	A0A0K2G8F6	Peptide chain release factor 1	39.975	359	-0.616	-1.53262	0.0001	0.00056	no	no	0	5	4	3	10	12	9	17918000	19806000	16799000	46792000	49823000	41898000
NITMOv2_3673	A0A0K2GGH9	ABC-type transport system, ATP-binding component	27.109	243	-0.474	-1.38896	0.00146	0.00377	no	no	0	3	3	2	3	4	4	17896000	19569000	19061000	29469000	35764000	29898000
NITMOv2_3466	A0A0K2GFX5	Uncharacterized protein	34.571	315	0.451	1.36699	0.00195	0.0047	no	no	0	4	4	4	2	2	4	17790000	19834000	22338000	29262000	21367000	28869000
NITMOv2_0142	A0A0K2G7J6	Uncharacterized protein	19.86	177	-0.0316	-1.02215	0.756	0.785	no	no	0	4	3	3	3	4	2	17783000	17884000	27957000	25566000	34017000	17817000
NITMOv2_0792	A0A0K2G9E2	Putative transmembrane signal transduction receptor and sigma-54 dependent response regulator	92.237	846	0.194	1.14393	0.0612	0.0838	no	no	0	12	11	12	9	8	7	17759000	20169000	19399000	25415000	21754000	15990000
NITMOv2_3338	A0A0K2GFK4	MazG nucleotide pyrophosphohydrolase	13.433	115	0.838	1.78757	0.204	0.243	no	yes	1	1	0	1	3	3	1	17694000	19215000	18788000	25586000	25910000	9252300
NITMOv2_0524	A0A0K2G7Q7	Putative lactoylglutathione lyase	15.64	142	0.147	1.10726	0.289	0.332	no	no	0	4	2	4	5	5	5	17684000	21373000	26656000	49890000	46259000	42536000
NITMOv2_0797	A0A0K2G9F1	Uncharacterized protein	33.542	291	-0.456	-1.37173	0.00158	0.00404	no	no	0	3	2	4	5	4	3	17680000	18285000	22394000	32168000	33026000	29964000
NITMOv2_1093	A0A0K2G9J1	Putative thiol peroxidase (Modular protein)	23.754	220	-1.3	-2.46229	0.00788	0.0145	yes	no	0	1	1	2	5	5	5	17676000	15620000	21587000	41447000	37326000	38098000
NITMOv2_1165	A0A0K2G9E7	Uncharacterized protein	16.39	145	0.443	1.35943	0.111	0.141	no	no	0	3	3	6	6	7	7	17639000	36944000	40633000	51981000	55125000	51883000
NITMOv2_0145	A0A0K2G6M9	Uncharacterized protein	37.546	326	-0.573	-1.48761	0.00414	0.00855	no	no	0	7	5	6	10	7	8	17633000	25853000	20199000	34752000	24971000	24562000
shc	A0A0K2G895	Squalene--hopene cyclase	81.818	725	-0.663	-1.58337	0.000151	0.00074	no	no	0	13	14	14	21	21	21	17599000	21430000	19892000	61728000	52335000	48980000
NITMOv2_3972	A0A0K2GHE4	Response regulator, LuxR family	23.531	210	-0.142	-1.10343	0.272	0.315	no	no	0	6	6	5	6	6	5	17461000	21377000	24682000	32314000	28675000	24838000
rsmA	A0A0K2G7J8	Ribosomal RNA small subunit methyltransferase A	29.13	265	0.847	1.79876	0.00235	0.00544	no	no	0	6	3	4	1	1	0	17460000	19025000	19372000	19915000	18078000	13553000
ogt	A0A0K2GK77	Methylated-DNA--protein-cysteine methyltransferase	19.288	175	-1.14	-2.20381	0.000539	0.0018	yes	no	0	1	1	1	4	4	2	17454000	14547000	14045000	46801000	42170000	37252000
NITMOv2_2011	A0A0K2GBV8	Phosphohydrolase	17.899	159	0.801	1.74231	0.0284	0.043	no	yes	1	2	2	1	0	0	0	17453000	16969000	16173000	9525900	11449000	6513000
NITMOv2_3415	A0A0K2GGR2	SLBB domain-containing protein	23.436	215	-1.46	-2.75108	2.51e-06	4.86e-05	yes	no	0	6	7	5	9	12	10	17397000	19336000	15311000	49266000	49094000	42271000
NITMOv2_3977	A0A0K2GHE9	RND-type efflux transporter, membrane-fusion protein	37.878	354	1.03	2.04202	0.000396	0.00141	yes	no	0	4	4	4	0	2	0	17388000	20996000	15695000	9991600	16658000	11583000
NITMOv2_3464	A0A0K2GFY4	Putative N-acetylmuramoyl-L-alanine amidase AmiB	45.905	423	-0.769	-1.70409	0.00056	0.00185	no	no	0	9	13	18	19	21	22	17386000	17322000	21088000	34400000	40031000	32287000
NITMOv2_4488	A0A0K2GJR2	Putative 2Fe-2S ferredoxin	11.22	105	-0.548	-1.46206	0.0317	0.0474	no	no	0	1	2	2	3	4	4	17295000	19949000	18979000	66497000	99447000	72112000
hemA	A0A0K2GC53	Glutamyl-tRNA reductase	50.956	460	-0.799	-1.73989	1.12e-05	0.000128	no	no	0	11	7	7	15	11	13	17224000	18014000	18150000	38132000	35396000	30161000
NITMOv2_0585	A0A0K2G7S2	Uncharacterized protein	39.662	353	-0.0146	-1.01017	0.911	0.924	no	no	0	7	6	9	8	11	8	17153000	27900000	28132000	35441000	32569000	19132000
NITMOv2_4594	A0A0K2GJ56	Uncharacterized protein	17.317	158	0.322	1.25006	0.0369	0.054	no	no	0	2	2	3	4	3	2	17088000	16200000	15409000	20126000	19640000	14292000
potA	A0A0K2G9S3	Spermidine/putrescine import ATP-binding protein PotA	41.072	374	-0.344	-1.26927	0.00696	0.0131	no	no	0	8	10	13	14	14	15	16990000	18571000	22338000	32372000	29831000	24931000
NITMOv2_0667	A0A0K2G820	Uncharacterized protein	37.606	348	-0.552	-1.46612	0.000181	0.000815	no	no	0	6	7	7	11	10	11	16979000	20990000	21449000	55775000	63606000	48618000
NITMOv2_3243	A0A0K2GFA2	TPR_REGION domain-containing protein	63.718	565	0.118	1.08523	0.152	0.187	no	no	0	9	8	12	16	14	11	16977000	18577000	24358000	23005000	25467000	23406000
NITMOv2_2237	A0A0K2GCH9	AAA domain-containing protein	55.161	509	-0.801	-1.74231	3.06e-05	0.000249	no	no	0	4	4	6	16	12	9	16936000	18804000	24533000	67652000	57833000	43420000
NITMOv2_3594	A0A0K2GGC1	UPF0301 protein NITMOv2_3594	20.321	186	0.101	1.07252	0.14	0.174	no	no	0	3	2	2	1	1	1	16908000	18980000	18164000	22632000	23440000	17894000
ylyB	A0A0K2G730	Pseudouridine synthase	35.196	320	0.0738	1.05249	0.488	0.531	no	no	0	7	6	3	3	0	1	16893000	20566000	15911000	22516000	18702000	17927000
NITMOv2_0013	A0A0K2G7A1	Putative Glyoxalase	16.639	143	-0.326	-1.25353	0.17	0.207	no	no	0	4	7	6	3	4	3	16791000	25364000	23932000	17004000	13453000	11510000
NITMOv2_3182	A0A0K2GF51	Uncharacterized protein	30.661	298	2	4	0.00354	0.00757	yes	yes	3	2	2	1	1	1	1	16744000	19972000	19170000	11697000	10214000	8124800
pyrB	A0A0K2GFI1	Aspartate carbamoyltransferase	33.097	306	-1.13	-2.18859	2.14e-05	0.000198	yes	no	0	10	7	10	17	19	14	16737000	20271000	17148000	69229000	66450000	56875000
iaaA	A0A0K2GJH6	Isoaspartyl peptidase	30.798	293	1.29	2.44528	0.0826	0.109	no	yes	1	0	1	1	1	0	2	16729000	19713000	18948000	13068000	8804900	10438000
NITMOv2_4818	A0A0K2GJS0	Uncharacterized protein	13.794	122	-0.827	-1.77399	0.0878	0.115	no	no	0	1	2	3	3	5	5	16704000	20874000	24252000	17034000	23560000	18399000
pepM	A0A0K2G853	Phosphoenolpyruvate mutase	61.752	559	-2.44	-5.42642	2.84e-07	1.39e-05	yes	no	0	12	12	12	44	41	43	16631000	17148000	16983000	155500000	147000000	120590000
NITMOv2_0153	A0A0K2G6M1	Putative Hybrid histidine kinase	58.733	544	-0.9	-1.86607	0.00219	0.00515	no	no	0	17	17	23	25	25	23	16624000	18259000	22586000	41137000	36763000	31074000
NITMOv2_0800	A0A0K2G8G9	Putative ATPase, AAA family	63.883	582	-1.55	-2.92817	5.58e-06	7.92e-05	yes	no	0	7	9	8	31	37	32	16590000	20341000	18280000	110950000	111930000	82169000
ychF	A0A0K2G823	Ribosome-binding ATPase YchF	39.66	363	-0.679	-1.60103	3e-05	0.000246	no	no	0	7	8	8	11	12	12	16552000	15334000	19146000	43574000	43556000	36247000
NITMOv2_1030	A0A0K2G918	J domain-containing protein	24.524	212	-0.136	-1.09885	0.342	0.384	no	no	0	2	1	4	8	2	2	16518000	17079000	15618000	25637000	21087000	18287000
NITMOv2_4660	A0A0K2GJB3	Putative Exopolyphosphatase	57.491	517	1.07	2.09943	0.0477	0.0674	no	no	0	3	2	3	1	1	2	16495000	17454000	18240000	4960900	15089000	13074000
NITMOv2_1432	A0A0K2GAE9	Uncharacterized protein	37.639	337	-0.411	-1.32961	0.00434	0.00886	no	no	0	6	6	5	9	9	7	16487000	19752000	19580000	55664000	48055000	37806000
NITMOv2_1428	A0A0K2GA83	Putative beta-phosphoglucomutase	24.672	228	-0.565	-1.47939	0.00699	0.0131	no	no	0	2	4	6	9	9	8	16405000	19197000	19851000	44846000	47807000	29456000
NITMOv2_3488	A0A0K2GFZ4	Epimerase domain-containing protein	41.594	368	-1.19	-2.28153	0.000249	0.00102	yes	no	0	2	3	2	7	6	6	16399000	10701000	11003000	49663000	49756000	40432000
ywlC.1	A0A0K2GFE1	Threonylcarbamoyl-AMP synthase	36.553	343	2.16	4.46915	4.51e-05	0.000325	yes	yes	1	6	6	5	1	0	0	16304000	18277000	18488000	1742600	2172500	771600
dnaX	A0A0K2G706	DNA polymerase III subunit gamma/tau	63.411	592	-0.92	-1.89212	1.18e-05	0.000134	no	no	0	9	6	9	26	26	21	16282000	16137000	15294000	47181000	45851000	42093000
trpH	A0A0K2GB99	Phosphoesterase	30.85	283	0.609	1.5252	0.000915	0.00266	no	no	0	4	3	2	4	3	1	16252000	15352000	15627000	16048000	12460000	10945000
surE	A0A0K2GIR4	5-nucleotidase SurE	29.92	272	0.0263	1.0184	0.799	0.824	no	no	0	3	5	4	5	1	1	16211000	23448000	21831000	31220000	29075000	22289000
moaA	A0A0K2GA69	GTP 3,8-cyclase	39.903	354	-0.759	-1.69232	0.000175	0.000796	no	no	0	1	2	2	7	11	8	16144000	15607000	16716000	39799000	41064000	34590000
NITMOv2_2252	A0A0K2GCJ5	Uncharacterized protein	11.115	98	0.413	1.33145	0.00413	0.00855	no	no	0	2	2	3	2	2	1	16062000	16655000	28438000	19437000	17184000	15452000
NITMOv2_4294	A0A0K2GIB1	Putative ABC-type transport system, ATPase and permease component	61.789	554	-0.471	-1.38607	0.000639	0.00205	no	no	0	6	5	4	10	11	10	16047000	17208000	16404000	34013000	31382000	28465000
rluB	A0A0K2G9Z3	Pseudouridine synthase	31.285	281	-0.408	-1.32685	0.122	0.154	no	no	0	4	2	7	5	4	5	16041000	23894000	27163000	26398000	22687000	25357000
NITMOv2_1714	A0A0K2GB84	Transcriptional regulator, AraC family	36.513	339	0.771	1.70645	0.00011	0.000597	no	no	0	9	8	8	4	4	5	16031000	16619000	21013000	17682000	15803000	14360000
NITMOv2_4300	A0A0K2GJ63	Uncharacterized protein	9.7998	90	-0.428	-1.34537	0.0324	0.0483	no	no	0	1	0	1	2	1	1	16000000	13440000	13281000	38221000	25559000	26103000
ruvB	A0A0K2G7E4	Holliday junction ATP-dependent DNA helicase RuvB	36.981	334	-0.713	-1.63921	0.000474	0.00163	no	no	0	3	3	4	8	8	6	15989000	15449000	16372000	43013000	37015000	28970000
psd	A0A0K2G8J0	Phosphatidylserine decarboxylase proenzyme	23.489	216	-2.61	-6.10504	0.00444	0.00901	yes	yes	3	0	1	0	3	4	4	15924000	19982000	19156000	43181000	32643000	29686000
NITMOv2_1331	A0A0K2GA57	Uncharacterized protein	56.367	496	0.337	1.26313	0.017	0.0278	no	no	0	6	9	7	6	8	10	15897000	14558000	17115000	20625000	20309000	16495000
NITMOv2_2114	A0A0K2GC43	Uncharacterized protein	20.582	182	1.34	2.53151	0.0116	0.0202	yes	yes	3	1	2	4	0	1	1	15869000	15744000	12129000	11076000	11574000	12555000
NITMOv2_4247	A0A0K2GI54	Putative Leu/Ile/Val-binding protein, periplasmic-binding component of ABC transport system	44.199	414	0.385	1.30586	0.00419	0.00864	no	no	0	7	7	6	7	6	5	15858000	17337000	15519000	20381000	19372000	14285000
NITMOv2_0169	A0A0K2G6X2	OmpA-like domain-containing protein	55.135	519	-0.296	-1.22774	0.0218	0.0343	no	no	0	7	8	8	12	11	11	15808000	17633000	18637000	28172000	30791000	19801000
NITMOv2_4256	A0A0K2GIE5	Putative Transcriptional regulator	26.249	233	0.645	1.56374	0.00959	0.0172	no	no	0	2	3	2	2	2	1	15783000	15460000	13391000	18705000	17161000	13170000
pgl	A0A0K2G6Y4	6-phosphogluconolactonase	27.575	251	0.204	1.15189	0.349	0.391	no	no	0	4	3	3	1	2	2	15772000	14642000	16513000	15420000	14159000	10068000
NITMOv2_0005	A0A0K2G6I1	Uncharacterized protein	21.313	189	1.06	2.08493	0.167	0.203	no	yes	2	2	2	2	0	1	1	15717000	14022000	16645000	0	21142000	22365000
NITMOv2_4028	A0A0K2GIJ0	Putative Nitrite oxidoreductase, alpha subunit	131.62	1145	-0.803	-1.74473	0.0154	0.0256	no	no	0	7	6	3	5	7	9	15699000	18964000	19179000	17955000	16190000	55308000
NITMOv2_4718	A0A0K2GKD1	Uncharacterized protein	41.738	369	0.897	1.86219	0.0524	0.0734	no	no	0	1	2	1	0	0	0	15542000	23668000	17867000	10879000	10809000	7449300
NITMOv2_4308	A0A0K2GII8	Uncharacterized protein	19.175	177	-0.541	-1.45498	7.29e-05	0.000452	no	no	0	1	2	4	6	5	4	15515000	16095000	17834000	46025000	45520000	20167000
NITMOv2_2118	A0A0K2GC55	Uncharacterized protein	24.938	228	0.515	1.42899	0.00306	0.00673	no	no	0	4	7	5	4	5	3	15493000	16965000	16649000	15698000	14488000	16203000
NITMOv2_4532	A0A0K2GJ01	CHASE3 domain-containing protein	24.331	213	-1.09	-2.12874	0.00275	0.00617	yes	no	0	3	3	5	11	13	12	15490000	13442000	26531000	73779000	48881000	34397000
NITMOv2_3741	A0A0K2GHM3	Putative Phosphotransferase	41.306	367	-0.951	-1.93321	0.00078	0.00236	no	no	0	6	6	6	22	20	18	15429000	15372000	16151000	50978000	52633000	39604000
NITMOv2_2936	A0A0K2GEG0	Peptidase_M78 domain-containing protein	21.854	193	0.136	1.09885	0.115	0.146	no	no	0	4	3	4	3	2	3	15363000	16308000	29901000	26467000	17757000	19215000
pth	A0A0K2G8A0	Peptidyl-tRNA hydrolase	21.01	193	-0.395	-1.31494	0.232	0.274	no	yes	1	0	0	1	1	3	0	15313000	13673000	15471000	26380000	16942000	15700000
NITMOv2_0386	A0A0K2G894	Uncharacterized protein	5.9363	53	-0.183	-1.13524	0.0349	0.0513	no	no	0	3	3	0	2	3	2	15299000	23556000	26743000	42529000	36923000	30327000
NITMOv2_4584	A0A0K2GK28	Putative HAD-like hydrolase, purine nucleotidase	26.413	232	0.141	1.10267	0.28	0.323	no	no	0	2	1	2	3	3	4	15266000	15253000	16518000	23687000	22040000	16884000
NITMOv2_2444	A0A0K2GE28	TPR_REGION domain-containing protein	28.278	254	0.166	1.12194	0.161	0.197	no	no	0	4	4	3	3	2	2	15247000	16664000	15266000	20574000	18004000	14208000
NITMOv2_1112	A0A0K2G9B4	Histidine kinase	85.587	769	-0.559	-1.47325	0.000486	0.00166	no	no	0	14	12	12	22	24	23	15244000	16219000	18184000	39529000	36052000	40945000
sdhB	A0A0K2GJ86	Succinate dehydrogenase/fumarate reductase, Fe-S protein subunit	28.73	262	0.855	1.80876	0.000895	0.00261	no	no	0	4	4	2	0	0	1	15239000	19469000	17119000	16754000	13635000	13936000
pafA	A0A0K2GG80	Pup--protein ligase	53.081	458	-0.582	-1.49692	0.00102	0.00284	no	no	0	5	5	9	13	16	10	15226000	18285000	21369000	45028000	32931000	28690000
NITMOv2_3963	A0A0K2GIA5	Putative Cytochrome c55x	12.598	119	0.734	1.66324	0.0266	0.0405	no	no	0	2	1	1	1	1	1	15213000	16013000	12422000	10675000	15535000	8238100
NITMOv2_2053	A0A0K2GBZ6	Putative Ribosomal RNA small subunit methyltransferase D	20.261	189	0.649	1.56808	0.00033	0.00123	no	no	0	4	3	3	2	3	2	15203000	16351000	15127000	8256000	9577900	10969000
NITMOv2_1643	A0A0K2GBT1	hydrogenase maturation protein	31.829	290	1.46	2.75108	0.0016	0.00408	yes	no	0	4	4	4	3	2	1	15191000	15980000	13174000	12000000	9516200	4562700
NITMOv2_4849	A0A0K2GKR5	Hydrolase_4 domain-containing protein	28.441	250	0.402	1.32134	0.00365	0.00775	no	no	0	6	11	7	7	7	6	15172000	31401000	18358000	23675000	22201000	15948000
NITMOv2_1464	A0A0K2GA96	Type I restriction enzyme R Protein	119.1	1060	0.144	1.10496	0.0965	0.125	no	no	0	25	28	33	24	24	24	15163000	19251000	18997000	23970000	22880000	14770000
mazG	A0A0K2G994	Nucleoside triphosphate pyrophosphohydrolase	33.512	298	-0.296	-1.22774	0.0154	0.0256	no	no	0	4	5	5	7	9	9	15144000	15265000	15455000	40996000	36528000	28118000
NITMOv2_2897	A0A0K2GEC4	Uncharacterized protein	11.49	102	0.915	1.88557	0.116	0.147	no	yes	3	0	2	0	0	0	1	15132000	26107000	17965000	18027000	27416000	13536000
NITMOv2_3731	A0A0K2GHL4	DUF4365 domain-containing protein	52.059	458	0.226	1.16959	0.214	0.255	no	no	0	6	5	3	4	2	4	15051000	13441000	12004000	18171000	12936000	10559000
NITMOv2_2036	A0A0K2GBY1	Putative Oxidoreductase with FAD/NAD(P)-binding domain	43.03	401	0.747	1.6783	8.68e-05	0.000513	no	no	0	6	6	6	4	2	4	15022000	16827000	17233000	7948900	8637900	8086000
NITMOv2_1181	A0A0K2GAI1	Uncharacterized protein	47.398	453	0.0957	1.06858	0.253	0.294	no	no	0	6	7	7	6	8	6	15021000	15241000	14128000	16890000	28206000	22984000
NITMOv2_1387	A0A0K2GAB1	Putative Histidine kinase, contains GAF domain	83.034	747	-0.595	-1.51047	0.000984	0.00278	no	no	0	10	11	10	20	24	19	15001000	14666000	18552000	47304000	37078000	29436000
NITMOv2_1379	A0A0K2GA03	Exodeoxyribonuclease III	32.363	291	0.672	1.59328	0.000168	0.000781	no	no	0	5	6	6	4	3	5	14955000	19167000	22283000	12634000	15024000	11144000
mraY	A0A0K2G7Z7	Phospho-N-acetylmuramoyl-pentapeptide-transferase	39.291	358	0.694	1.61776	0.0113	0.0198	no	yes	1	3	3	2	3	3	2	14931000	16944000	13792000	15532000	12609000	10521000
cls	A0A0K2GBV4	Phospholipase D Active site motif family protein	48.287	436	0.408	1.32685	0.00321	0.007	no	no	0	6	7	8	2	3	4	14883000	15617000	15096000	12101000	13193000	10179000
NITMOv2_3293	A0A0K2GFF7	DUF2294 domain-containing protein	13.006	119	1.31	2.47942	0.00221	0.00518	yes	no	0	2	1	2	0	1	1	14830000	12109000	15701000	6087000	10585000	5914600
NITMOv2_4604	A0A0K2GJ61	Putative Phosphoglycolate phosphatase	24.072	216	-0.882	-1.84293	0.00145	0.00375	no	no	0	2	3	2	7	7	6	14740000	16753000	17233000	28329000	40253000	27681000
NITMOv2_0925	A0A0K2G915	Uncharacterized protein	9.0023	78	-0.319	-1.24747	0.629	0.669	no	yes	4	1	1	1	1	1	0	14727000	20017000	21093000	16185000	21074000	12185000
NITMOv2_2043	A0A0K2GBY8	DUF3883 domain-containing protein	120.01	1088	0.323	1.25093	0.00439	0.00893	no	no	0	12	9	14	12	11	12	14668000	16082000	18495000	21396000	17811000	14363000
NITMOv2_2684	A0A0K2GDR4	Putative anti-sigma regulatory factor, serine/threonine protein kinase	34.656	334	-0.049	-1.03455	0.639	0.679	no	no	0	2	1	3	4	4	4	14655000	13383000	11536000	19284000	21318000	16460000
uppP	A0A0K2G9W9	Undecaprenyl-diphosphatase	31.34	291	0.0865	1.06179	0.297	0.34	no	no	0	3	2	3	4	4	2	14650000	16398000	15724000	135610000	121740000	114240000
NITMOv2_1626	A0A0K2GAS9	HlyD_D23 domain-containing protein	43.932	406	0.496	1.4103	0.000229	0.000971	no	no	0	3	4	8	3	3	2	14597000	15384000	16400000	13718000	15106000	8948800
yaaI	A0A0K2G7Y3	Putative isochorismatase family protein YaaI	21.525	190	1.58	2.9897	0.00584	0.0113	yes	yes	3	2	2	2	0	0	0	14597000	22154000	16403000	3265900	3278200	2300700
mfd	A0A0K2GJ73	Transcription-repair-coupling factor	128.18	1155	-0.265	-1.20164	0.104	0.133	no	no	0	12	11	13	12	14	16	14547000	16224000	16673000	16742000	20738000	14446000
lptB	A0A0K2G9P8	Putative lipopolysaccharide transport protein B: ATP-binding component of ABC superfamily	28.465	260	0.198	1.14711	0.289	0.332	no	no	0	1	2	2	2	1	2	14540000	15425000	15195000	17893000	22748000	15740000
NITMOv2_1625	A0A0K2GB07	Putative Cation efflux system protein CzcC	46.06	417	0.418	1.33607	0.00103	0.00287	no	no	0	6	10	7	3	3	4	14390000	15075000	16108000	8510900	14838000	11990000
recR	A0A0K2G6P5	Recombination protein RecR	21.981	200	-1.24	-2.36199	0.00509	0.0101	yes	no	0	3	4	4	5	9	5	14379000	16922000	19489000	46821000	46534000	31759000
nuoG	A0A0K2G7Z6	NADH-quinone oxidoreductase	96.191	887	-1.29	-2.44528	1.24e-05	0.000138	yes	no	0	11	12	17	44	37	42	14370000	15784000	16472000	59298000	61493000	40554000
NITMOv2_3438	A0A0K2GFU0	Shikimate kinase	21.063	195	0.322	1.25006	0.00347	0.00745	no	no	0	4	5	5	4	4	4	14352000	15223000	18585000	22504000	18041000	17707000
NITMOv2_2449	A0A0K2GE32	Uncharacterized protein	39.544	362	-0.43	-1.34723	0.0395	0.0572	no	no	0	9	9	8	7	5	8	14309000	16723000	18443000	28263000	22529000	18548000
NITMOv2_1396	A0A0K2GA44	DUF2235 domain-containing protein	38.902	339	0.268	1.20414	0.0418	0.0599	no	no	0	3	3	5	4	3	4	14299000	12324000	16236000	18365000	21289000	14519000
NITMOv2_0333	A0A0K2G719	Putative HTH-type transcriptional regulator, rrf2 family	16.37	149	-0.666	-1.58667	0.000255	0.00104	no	no	0	2	2	1	5	4	4	14266000	9480600	12134000	42332000	44308000	38069000
NITMOv2_3970	A0A0K2GHL1	Uncharacterized protein	35.749	318	-0.931	-1.9066	0.0098	0.0175	no	no	0	3	4	6	5	5	5	14238000	14010000	16743000	9027800	9641700	10720000
NITMOv2_4852	A0A0K2GJU0	DUF2294 domain-containing protein	13.676	123	1.31	2.47942	0.000469	0.00162	yes	no	0	3	3	3	2	2	2	14174000	16939000	15961000	10179000	9316600	8551100
NITMOv2_4605	A0A0K2GK46	Uncharacterized protein	22.19	195	-1.47	-2.77022	0.00758	0.0141	yes	no	0	3	3	5	3	4	4	14161000	9848300	17989000	10747000	13838000	6980000
dnaA	A0A0K2G696	Chromosomal replication initiator protein DnaA	50.568	447	-1.73	-3.31728	3.07e-06	5.51e-05	yes	no	0	2	4	5	28	27	21	14111000	11959000	16296000	91473000	87079000	55932000
NITMOv2_2112	A0A0K2GCE7	Uncharacterized protein	30.839	296	0.407	1.32593	0.00145	0.00374	no	no	0	5	3	4	3	5	4	14042000	13033000	11934000	18602000	16232000	75837000
NITMOv2_0039	A0A0K2G6C1	4-carboxymuconolactone decarboxylase	12.065	110	0.557	1.47121	0.00735	0.0138	no	no	0	2	2	2	3	1	1	14036000	18331000	10377000	19289000	12760000	8357700
NITMOv2_2104	A0A0K2GC34	Uncharacterized protein	31.357	297	-0.248	-1.18756	0.0679	0.0917	no	no	0	4	4	4	2	3	3	14022000	15274000	14416000	14400000	12556000	13688000
pilC	A0A0K2G7Z0	Type IV pilus biogenesis protein PilC	43.25	404	0.0388	1.02726	0.752	0.782	no	no	0	2	2	3	3	3	3	13986000	16277000	10079000	12827000	11280000	10051000
NITMOv2_3463	A0A0K2GFW7	Uncharacterized protein	18.949	169	0.549	1.46307	0.00145	0.00374	no	no	0	4	5	4	3	3	4	13975000	16795000	15635000	11299000	12850000	11311000
NITMOv2_2538	A0A0K2GDC7	Response regulator, LuxR family	23.437	217	-0.861	-1.8163	0.00266	0.00601	no	no	0	1	1	3	6	6	4	13966000	16435000	17563000	52166000	39192000	29106000
NITMOv2_3513	A0A0K2GG31	Glycosyl transferase family 2	30.682	267	0.377	1.29864	0.0176	0.0286	no	no	0	3	3	5	3	4	3	13875000	17127000	39127000	59214000	56119000	15370000
NITMOv2_3559	A0A0K2GG90	Putative Murein hydrolase EnvC	44.515	393	0.0305	1.02137	0.681	0.717	no	no	0	6	7	6	6	9	4	13850000	17455000	19090000	26106000	27423000	19175000
kdsC	A0A0K2GFY2	3-deoxy-D-manno-octulosonate 8-phosphate phosphatase KdsC	22.034	200	-3.58	-11.9588	0.00146	0.00375	yes	yes	3	2	5	4	8	8	5	13795000	16975000	17751000	74691000	73477000	54308000
NITMOv2_2029	A0A0K2GBW7	HTH cro/C1-type domain-containing protein	10.68	95	0.191	1.14155	0.573	0.615	no	yes	3	1	1	2	1	1	1	13759000	13106000	14098000	10404000	9294200	6196200
devS	A0A0K2GAG9	CRISPR-associated protein Cas5/DevS	23.523	209	0.32	1.24833	0.0206	0.0326	no	no	0	5	5	5	3	3	4	13756000	15716000	15051000	18602000	19906000	17349000
NITMOv2_3728	A0A0K2GGN2	NTP_transf_2 domain-containing protein	11.782	105	-0.553	-1.46713	0.184	0.222	no	yes	3	1	0	1	1	0	0	13745000	17755000	17002000	17015000	12627000	11901000
NITMOv2_2393	A0A0K2GCY0	Putative 2-octaprenyl-3-methyl-6-methoxy-1, 4-benzoquinol hydroxylase	45.636	423	0.299	1.23029	0.0879	0.115	no	no	0	6	5	5	7	7	4	13691000	12906000	14760000	20262000	16868000	20130000
NITMOv2_2417	A0A0K2GE02	Uncharacterized protein	37.679	338	0.528	1.44193	0.0133	0.0226	no	no	0	3	2	6	3	1	3	13638000	23801000	19810000	19197000	15285000	15530000
NITMOv2_3505	A0A0K2GH13	Methyltransf_11 domain-containing protein	33.865	291	-0.912	-1.88165	5.12e-06	7.6e-05	no	no	0	5	6	5	11	12	14	13598000	15146000	15339000	39557000	52592000	46488000
NITMOv2_4283	A0A0K2GI87	dTTP/UTP pyrophosphatase	23.063	210	0.393	1.31312	0.00814	0.015	no	no	0	3	4	3	2	1	1	13521000	14418000	16045000	6128200	7349700	5012800
lpxK	A0A0K2GG44	Tetraacyldisaccharide 4-kinase	38.6	354	-0.482	-1.39668	0.0165	0.0271	no	no	0	8	5	4	8	4	5	13501000	17496000	17597000	25314000	25387000	25112000
NITMOv2_2539	A0A0K2GED7	Response regulator, LuxR family	23.391	213	-1.14	-2.20381	8.84e-06	0.000109	yes	no	0	6	7	5	11	10	11	13482000	9529100	16989000	65493000	60561000	47783000
nuoE	A0A0K2G7N5	NADH-quinone oxidoreductase, subunit E	19.698	176	-0.557	-1.47121	0.00116	0.00315	no	no	0	3	3	4	4	5	5	13441000	6147300	14942000	33644000	28104000	30354000
NITMOv2_3654	A0A0K2GGH7	Putative O-methyltransferase, family 2	35.89	327	-0.589	-1.5042	0.00267	0.00604	no	no	0	3	3	2	6	4	3	13408000	13831000	12640000	35818000	33269000	25476000
NITMOv2_3766	A0A0K2GHP7	Trypsin-like serine protease	34.638	332	-0.324	-1.2518	0.0346	0.051	no	no	0	2	3	3	6	7	5	13366000	14792000	13678000	26868000	23754000	20612000
hisH	A0A0K2G8K5	Imidazole glycerol phosphate synthase subunit HisH	22.101	202	-0.33	-1.25701	0.0127	0.0218	no	no	0	2	2	4	4	3	6	13329000	14491000	14826000	41605000	27515000	26787000
NITMOv2_4344	A0A0K2GIE7	Uncharacterized protein	9.8893	91	0.0952	1.06821	0.467	0.51	no	no	0	2	2	2	2	2	2	13289000	17667000	17249000	17025000	17497000	16183000
NITMOv2_4215	A0A0K2GIA9	Glycoside hydrolase 15-related protein	78.308	690	0.662	1.58227	0.000253	0.00103	no	no	0	12	13	12	6	6	7	13283000	15852000	16683000	12159000	11964000	10919000
pilH	A0A0K2GBL7	Protein PilH	13.267	120	-0.603	-1.51887	0.132	0.165	no	no	0	1	3	2	6	4	6	13257000	32255000	29116000	40113000	40762000	30614000
ybgC	A0A0K2GJG0	Acyl-CoA thioester hydrolase YbgC	14.651	133	-0.637	-1.55509	0.392	0.435	no	yes	4	1	1	1	1	2	3	13252000	13837000	15717000	13639000	18347000	15288000
NITMOv2_2678	A0A0K2GDQ6	Nitrogen regulation protein B	40.539	365	-0.266	-1.20247	0.0269	0.0409	no	no	0	5	5	5	7	7	6	13219000	14559000	16381000	21876000	20380000	15628000
NITMOv2_1163	A0A0K2G9Q6	Putative Histidine kinase	40.811	384	0.0465	1.03276	0.754	0.784	no	no	0	4	2	5	3	2	3	13218000	11789000	11889000	15427000	14587000	10474000
zitB	A0A0K2GFU5	Zinc transporter ZitB	34.185	313	-0.109	-1.07848	0.845	0.864	no	yes	1	2	1	2	2	2	1	13199000	14695000	21910000	25252000	24470000	19336000
NITMOv2_0795	A0A0K2G8G5	HIT domain-containing protein	17.011	149	0.804	1.74594	0.00194	0.00469	no	no	0	3	2	2	1	1	0	13183000	17479000	19114000	9174700	10645000	10117000
ribD	A0A0K2GFG4	Riboflavin biosynthesis protein RibD	36.849	346	-0.223	-1.16716	0.182	0.22	no	no	0	9	8	9	6	8	7	13129000	22570000	26513000	34239000	34457000	21907000
NITMOv2_0417	A0A0K2G7C0	PilZ domain-containing protein	19.113	170	-0.103	-1.074	0.236	0.277	no	no	0	2	2	1	2	2	3	13107000	16042000	13968000	24701000	22325000	20505000
NITMOv2_3277	A0A0K2GFD1	Putative Transcriptional regulator, Crp/Fnr family	26.141	238	-1.13	-2.18859	0.0295	0.0446	yes	yes	4	1	1	1	2	1	1	13048000	13874000	12788000	15732000	14655000	12199000
NITMOv2_0730	A0A0K2G867	Uncharacterized protein	18.87	174	-2.41	-5.31474	0.000127	0.000652	yes	yes	3	0	0	0	2	2	3	13002000	14252000	12046000	52706000	54508000	47112000
cas6	A0A0K2GAP6	CRISPR-associated protein, Cas6-related	21.83	197	0.353	1.27721	0.00172	0.00428	no	no	0	3	2	2	2	3	3	12994000	13016000	12092000	22942000	14006000	19543000
NITMOv2_0705	A0A0K2G842	Putative Cytochrome c biogenesis protein, ResB-like	54.363	478	-0.395	-1.31494	0.00887	0.0161	no	no	0	6	8	7	11	11	11	12942000	13355000	13825000	29496000	23958000	20409000
NITMOv2_0249	A0A0K2G6W1	Uncharacterized protein	9.4049	86	-0.984	-1.97794	1.25e-05	0.000139	no	no	0	4	4	3	2	4	4	12902000	13904000	11473000	29021000	29972000	25310000
NITMOv2_3729	A0A0K2GGQ5	Piwi domain-containing protein	53.874	480	0.0394	1.02769	0.718	0.752	no	no	0	8	8	8	7	5	7	12875000	16805000	18607000	17845000	20826000	18691000
gppA	A0A0K2GAY6	Exopolyphosphatase	34.956	319	0.232	1.17446	0.185	0.222	no	no	0	4	4	4	4	3	3	12869000	14630000	16562000	17721000	11813000	11898000
smc	A0A0K2G869	Chromosome partition protein Smc	135.85	1228	-2.12	-4.34694	8.34e-08	7.62e-06	yes	no	0	7	7	7	60	76	76	12833000	12403000	12113000	94961000	92719000	75880000
NITMOv2_4834	A0A0K2GKQ2	Uncharacterized protein	78.34	725	0.079	1.05629	0.351	0.393	no	no	0	8	6	6	4	3	1	12823000	14877000	15539000	15512000	13601000	11897000
NITMOv2_4638	A0A0K2GJI0	TPM_phosphatase domain-containing protein	24.142	215	-0.0361	-1.02534	0.972	0.975	no	yes	3	2	0	1	2	0	0	12770000	10507000	7782000	28187000	8055500	7804900
NITMOv2_2113	A0A0K2GC50	Uncharacterized protein	57.362	526	0.279	1.21335	0.0142	0.0239	no	no	0	7	9	9	4	6	4	12754000	12591000	12825000	9151100	16219000	10722000
atpB	A0A0K2GI02	ATP synthase subunit a	26.762	249	-0.758	-1.69114	0.0836	0.11	no	yes	2	1	1	1	4	2	2	12687000	12362000	15262000	20176000	15620000	13263000
NITMOv2_2190	A0A0K2GCB5	Rhs family protein	135.28	1247	4.1	17.1484	1.11e-06	3.12e-05	yes	yes	3	2	1	0	0	0	0	12680000	12799000	14383000	21978000	21042000	771290
NITMOv2_1014	A0A0K2G905	DUF547 domain-containing protein	32.378	283	-0.021	-1.01466	0.791	0.818	no	no	0	4	5	6	4	7	6	12649000	12909000	14158000	19517000	18194000	14358000
NITMOv2_0155	A0A0K2G6N8	Putative Sensor histidine kinase	55.398	495	-0.0779	-1.05548	0.232	0.274	no	no	0	6	6	5	6	8	5	12638000	8179300	8755800	13031000	15442000	13213000
NITMOv2_4608	A0A0K2GJ64	Putative Guanyl-specific ribonuclease Sa3	15.797	139	0.238	1.17936	0.116	0.147	no	no	0	3	3	2	3	3	2	12632000	11528000	12470000	15608000	13536000	10256000
NITMOv2_3317	A0A0K2GFH2	L-2-hydroxyglutarate oxidase	44.437	399	-0.4	-1.31951	0.00701	0.0132	no	no	0	4	3	2	11	10	9	12586000	13295000	13490000	41634000	36322000	25485000
NITMOv2_0229	A0A0K2G6U2	Selenocysteine lyase	48.558	436	0.634	1.55186	0.000453	0.00158	no	no	0	4	5	4	5	3	5	12572000	13237000	14752000	15933000	29362000	25572000
NITMOv2_4340	A0A0K2GIF4	Putative Fe-S oxidoreductase	48.572	432	-0.394	-1.31403	0.00666	0.0126	no	no	0	5	5	5	8	9	7	12567000	12071000	13442000	24967000	30400000	20641000
queC	A0A0K2G9F9	7-cyano-7-deazaguanine synthase	24.447	232	0.127	1.09202	0.185	0.222	no	no	0	3	3	4	2	3	4	12519000	13891000	13227000	24622000	16002000	21983000
NITMOv2_1078	A0A0K2G9H6	Putative DNA mismatch repair protein, MutS family	67.656	612	-0.255	-1.19334	0.248	0.29	no	no	0	4	4	2	1	3	2	12421000	15166000	15378000	14204000	10935000	8199700
NITMOv2_1893	A0A0K2GBI6	J domain-containing protein	16.551	144	0.895	1.85961	0.0212	0.0335	no	yes	3	3	3	2	0	0	0	12364000	9011400	10402000	4082700	3486800	4861500
NITMOv2_1984	A0A0K2GBS7	Ribonuclease BN	49.048	447	0.371	1.29325	0.00244	0.00561	no	no	0	3	5	5	5	5	5	12345000	12106000	19032000	14842000	19378000	15635000
pucG	A0A0K2G960	Purine catabolism protein PucG	42.286	398	-0.193	-1.14314	0.0151	0.0253	no	no	0	3	1	5	3	3	2	12152000	13396000	12214000	19779000	20095000	37168000
NITMOv2_2392	A0A0K2GDX5	Uncharacterized protein	28.475	253	0.175	1.12896	0.261	0.303	no	no	0	3	3	5	4	5	3	12145000	15292000	16122000	23996000	34578000	15730000
mntB	A0A0K2G809	Manganese transport system, ATPase component	29.424	265	-0.0113	-1.00786	0.895	0.91	no	no	0	3	3	4	4	5	4	12141000	8901000	9573700	12896000	18512000	16319000
NITMOv2_2478	A0A0K2GD58	Ribosomal RNA small subunit methyltransferase E	26.54	244	-0.551	-1.4651	0.0501	0.0705	no	no	0	2	3	4	10	6	6	12091000	18519000	18939000	47525000	31873000	32418000
hoxA	A0A088N9I8	Hydrogenase transcriptional regulatory protein	55.316	490	0.811	1.75443	7.61e-05	0.000465	no	no	0	6	6	4	1	2	2	12084000	11266000	12347000	4497600	6748000	4733000
NITMOv2_4805	A0A0K2GJP1	Uncharacterized protein	16.312	145	0.882	1.84293	0.0545	0.0756	no	yes	2	2	1	1	1	1	1	12061000	12750000	11191000	3472600	3415900	11961000
NITMOv2_1994	A0A0K2GBT3	TPR_REGION domain-containing protein	24.703	227	0.479	1.39378	0.0112	0.0197	no	no	0	2	2	3	2	3	3	12037000	10315000	11962000	6791500	11942000	9375000
NITMOv2_2050	A0A0K2GD03	CxxC_CXXC_SSSS domain-containing protein	12.514	125	-3.4	-10.5561	0.000379	0.00137	yes	yes	3	1	1	1	5	6	5	12023000	10168000	9121300	186390000	175350000	135340000
thiE	A0A0K2GC15	Thiamine-phosphate synthase	22.793	213	0.789	1.72788	0.00124	0.00329	no	no	0	2	4	1	0	0	0	12006000	18367000	19114000	12440000	18527000	16995000
NITMOv2_2531	A0A0K2GDM3	Uncharacterized protein	15.404	141	-1.89	-3.70635	5.08e-06	7.6e-05	yes	no	0	1	0	0	2	4	2	11970000	13668000	11919000	58186000	55895000	37897000
NITMOv2_0183	A0A0K2G6Q0	Uncharacterized protein	14.771	147	-0.603	-1.51887	0.0167	0.0274	no	no	0	0	1	2	2	0	2	11948000	12426000	13667000	24403000	19107000	19472000
nubp	A0A0K2GGU8	Iron-sulfur cluster carrier protein	34.76	319	-2.32	-4.99332	0.000182	0.000817	yes	no	0	3	4	5	6	7	6	11786000	18243000	16403000	67275000	62478000	52190000
NITMOv2_4135	A0A0K2GIS9	Uncharacterized protein	18.6	166	0.97	1.95884	0.000608	0.00197	no	no	0	2	6	3	1	2	2	11700000	21390000	15664000	6819900	11123000	9274500
NITMOv2_1647	A0A088N9K0	Rieske domain-containing protein	31.74	294	1.4	2.63902	0.00117	0.00316	yes	no	0	2	1	2	0	0	0	11699000	10330000	10790000	6088500	3946300	2512400
ppsA	A0A0K2G7D9	Phosphoenolpyruvate synthase	97.233	876	0.325	1.25266	0.0149	0.0249	no	no	0	8	6	8	2	5	4	11640000	11868000	12792000	8229900	8706800	7817700
NITMOv2_2097	A0A0K2GCD5	J domain-containing protein	23.839	209	-0.82	-1.76541	0.0011	0.00301	no	no	0	3	3	4	6	5	6	11639000	11290000	10788000	24719000	24823000	17955000
NITMOv2_4489	A0A0K2GIS7	Uncharacterized protein	19	170	1.34	2.53151	0.0196	0.0313	yes	yes	2	1	2	2	2	1	1	11606000	10257000	12246000	3964100	8418900	2960500
NITMOv2_3974	A0A0K2GHC0	Uncharacterized protein	16.967	151	-2.41	-5.31474	0.00141	0.00368	yes	yes	2	0	0	0	22	17	11	11501000	10838000	11626000	101540000	96451000	77869000
NITMOv2_2535	A0A0K2GDD0	Putative 6-phosphogluconolactonase	41.237	404	0.301	1.232	0.00205	0.0049	no	no	0	2	3	2	0	1	1	11467000	12117000	12492000	7221400	13505000	7727000
kdtX	A0A0K2GG56	Lipopolysaccharide core biosynthesis glycosyltransferase KdtX	29.126	247	0.832	1.78015	0.0936	0.122	no	yes	2	2	2	2	0	1	2	11461000	14207000	11729000	4155800	19722000	10767000
NITMOv2_1731	A0A0K2GB05	Uncharacterized protein	47.487	412	-0.739	-1.66902	6.89e-05	0.000437	no	no	0	5	6	3	11	11	11	11450000	13739000	11403000	32943000	36701000	28600000
NITMOv2_2944	A0A0K2GEQ7	Uncharacterized protein	23.195	209	-0.64	-1.55833	0.00216	0.00513	no	no	0	1	3	6	3	2	2	11398000	10741000	11036000	9050800	8503300	14350000
NITMOv2_0314	A0A0K2G816	Beta_helix domain-containing protein	28.92	265	0.658	1.57789	0.0398	0.0574	no	no	0	2	1	1	2	1	2	11341000	12701000	11529000	12407000	12721000	9593800
NITMOv2_1644	A0A088NA15	Uncharacterized protein	37.378	338	1.91	3.75809	4.21e-05	0.000307	yes	yes	3	4	2	4	0	0	0	11337000	8732700	11521000	742690	982230	0
NITMOv2_4169	A0A0K2GI66	Uncharacterized protein	27.931	259	-0.744	-1.67481	0.0127	0.0218	no	no	0	0	0	1	5	4	2	11283000	11792000	8693300	35695000	38021000	22930000
NITMOv2_3631	A0A0K2GGD8	Histidine kinase	118.47	1059	0.12	1.08673	0.289	0.332	no	no	0	4	8	6	13	12	9	11244000	13181000	13394000	18450000	17449000	12555000
crtB	A0A0K2GA75	Phytoene synthase	32.591	286	-0.126	-1.09126	0.213	0.254	no	no	0	3	3	3	6	4	4	11226000	11150000	14023000	21298000	24021000	17692000
NITMOv2_0596	A0A0K2G8V6	Putative Transcriptional regulator acrR	24.49	219	-0.369	-1.29146	0.0551	0.0763	no	no	0	5	3	3	3	4	3	11187000	12970000	10506000	6750400	11872000	9154500
fdsB	A0A0K2GGX0	Formate dehydrogenase, beta subunit	56.395	528	0.338	1.264	0.0732	0.0983	no	no	0	6	6	5	4	3	5	11159000	11037000	12401000	9489300	9786200	8901900
NITMOv2_2469	A0A0K2GE55	Putative Response regulator, CheY like (Modular protein)	42.005	382	-0.618	-1.53475	0.00879	0.016	no	no	0	2	0	2	3	3	3	11136000	11423000	12093000	25851000	23583000	23946000
sdhA	A0A0K2GJI6	Succinate dehydrogenase or fumarate reductase, flavoprotein subunit	71.022	636	-0.00307	-1.00213	0.978	0.98	no	no	0	3	4	5	7	3	5	11134000	12253000	13104000	24018000	18150000	14468000
nadE	A0A0K2G9R3	Glutamine-dependent NAD(+) synthetase	64.659	590	0.397	1.31677	0.00379	0.00798	no	no	0	11	11	12	9	7	7	11087000	16619000	18627000	11030000	12940000	10611000
NITMOv2_1386	A0A0K2GA34	Uncharacterized protein	27.132	249	-2.82	-7.06162	3.94e-07	1.61e-05	yes	no	0	1	1	2	17	16	16	11048000	11167000	10046000	217250000	166400000	121000000
NITMOv2_3869	A0A0K2GH40	Maltokinase	61.028	558	0.175	1.12896	0.1	0.13	no	no	0	13	11	13	6	8	8	11039000	11609000	13323000	13912000	12586000	9942100
NITMOv2_3256	A0A0K2GFC2	Putative Sensor histidine kinase	78.303	711	0.267	1.2033	0.0223	0.0349	no	no	0	9	7	8	3	3	4	11025000	22506000	23062000	9643900	10514000	8706200
fdsA	A0A0K2GHV6	Formate dehydrogenase, alpha subunit	99.835	916	0.738	1.66786	4.08e-05	0.000303	no	no	0	12	11	9	6	6	5	10997000	12507000	14677000	10791000	8885400	7003900
apaH	A0A0K2G916	Ap4A hydrolase	29.934	269	-0.944	-1.92385	0.00314	0.00687	no	yes	2	3	4	3	5	2	3	10990000	6442600	5703600	16417000	9014600	7089200
NITMOv2_1424	A0A0K2GA54	Uncharacterized protein	22.697	210	0.795	1.73508	0.101	0.13	no	yes	2	2	1	2	2	0	1	10971000	18609000	16495000	12012000	7977800	4530700
NITMOv2_3496	A0A0K2GG07	Uncharacterized protein	27.747	241	-1.92	-3.78423	2.46e-06	4.8e-05	yes	no	0	5	7	7	14	13	16	10967000	12576000	13103000	56724000	56580000	46531000
NITMOv2_0613	A0A0K2G868	Uncharacterized protein	39.204	358	0.0779	1.05548	0.261	0.303	no	no	0	2	2	2	1	2	4	10959000	4393900	12354000	1568100	12038000	14221000
nadD	A0A0K2G904	Probable nicotinate-nucleotide adenylyltransferase	25.524	228	-0.86	-1.81504	0.00603	0.0116	no	no	0	6	4	6	5	6	5	10954000	14329000	17819000	18185000	21603000	20295000
NITMOv2_1443	A0A0K2GA99	Uncharacterized protein	90.986	813	0.0286	1.02002	0.743	0.774	no	no	0	8	9	9	8	8	7	10948000	13431000	13719000	15485000	13108000	11694000
NITMOv2_4039	A0A0K2GHJ5	Response regulatory domain-containing protein	16.289	152	-1.85	-3.605	3.76e-06	6.29e-05	yes	no	0	0	0	1	2	2	2	10914000	10607000	13622000	55662000	53970000	39594000
NITMOv2_1029	A0A0K2G952	Uncharacterized protein	24.582	228	0.601	1.51677	0.168	0.204	no	yes	1	3	1	1	0	2	1	10909000	5993100	4239000	3559500	3970300	3841400
NITMOv2_1094	A0A0K2G9B0	Putative 2-hydroxy-6-ketonona-2,4-dienedioate hydrolase	32.742	294	0.561	1.47529	0.00055	0.00183	no	no	0	7	6	5	3	3	3	10903000	13458000	11317000	19523000	17853000	14203000
NITMOv2_0218	A0A0K2G7R4	Uncharacterized protein	26.136	232	0.269	1.20497	0.0216	0.034	no	no	0	3	2	3	1	2	2	10780000	11544000	19308000	13288000	10163000	10619000
NITMOv2_0725	A0A0K2G862	Putative Surface antigen D15	44.186	400	0.191	1.14155	0.0203	0.0322	no	no	0	8	9	8	7	6	6	10760000	10131000	13010000	11284000	12193000	9865700
yloB	A0A0K2GI47	Calcium-transporting ATPase	99.174	924	0.421	1.33886	0.000784	0.00237	no	no	0	7	7	8	3	3	3	10754000	11344000	14675000	10638000	12390000	10999000
NITMOv2_3515	A0A0K2GH28	Methyltransf_11 domain-containing protein	23.847	206	0.368	1.29056	0.00789	0.0145	no	no	0	2	3	3	4	4	2	10750000	12543000	19810000	19608000	18805000	16316000
NITMOv2_0239	A0A0K2G6V2	Uncharacterized protein	43.849	408	-0.859	-1.81378	0.000299	0.00116	no	no	0	3	4	9	10	11	9	10712000	10473000	12854000	41062000	34898000	25317000
NITMOv2_0150	A0A0K2G6N3	Uncharacterized protein	11.264	103	0.4	1.31951	0.118	0.15	no	no	0	1	2	2	2	3	0	10702000	17021000	9683000	29334000	13138000	20513000
NITMOv2_2214	A0A0K2GCE6	Uncharacterized protein	10.291	93	1.46	2.75108	0.0163	0.0268	yes	yes	3	3	1	1	2	3	1	10662000	9593600	7299100	11837000	7099200	1455900
scpB	A0A0K2G9Y9	Segregation and condensation protein B	30.862	283	-2.72	-6.58873	5.6e-08	6.98e-06	yes	no	0	0	0	0	9	12	12	10645000	6938500	5834800	88722000	79483000	60616000
NITMOv2_1479	A0A0K2GAC8	Uncharacterized protein	22.351	196	1.23	2.34567	0.0157	0.026	yes	yes	1	1	2	1	1	0	1	10621000	12252000	11733000	3551200	4517300	5999800
NITMOv2_1641	A0A088ND26	Uncharacterized protein	12.252	104	0.646	1.56482	0.0133	0.0226	no	no	0	2	2	0	0	0	0	10590000	12049000	8489200	8664700	7849800	5895800
bioA	A0A0K2GFS8	Adenosylmethionine-8-amino-7-oxononanoate aminotransferase	50.585	455	-0.418	-1.33607	0.00466	0.00937	no	no	0	3	5	7	8	7	8	10567000	10046000	12530000	19950000	18087000	16166000
ftsK	A0A0K2G7I9	DNA translocase FtsK 2	85.76	809	-1.18	-2.26577	2.7e-06	5.04e-05	yes	no	0	8	7	7	18	15	13	10539000	12462000	13980000	40590000	43574000	36309000
NITMOv2_1356	A0A0K2GA84	Uncharacterized protein	30.614	275	0.106	1.07624	0.33	0.372	no	no	0	2	2	4	1	4	4	10476000	12501000	12448000	11223000	13433000	13357000
NITMOv2_0634	A0A0K2G814	Putative Esterase, beta-lactamase family	42.06	383	-0.167	-1.12272	0.303	0.345	no	no	0	6	4	5	6	5	4	10445000	12416000	11055000	15922000	15088000	7589900
ndh	A0A0K2GB79	NADH dehydrogenase	45.843	418	0.486	1.40056	0.0129	0.0221	no	no	0	2	1	1	1	1	1	10438000	10749000	12011000	9861100	9684400	7196600
NITMOv2_2034	A0A0K2GBX2	Putative Acetyltransferase, GNAT family	17.884	159	0.3	1.23114	0.0943	0.123	no	no	0	2	2	0	0	2	2	10423000	6156700	5193900	10851000	8380100	8713300
NITMOv2_1071	A0A0K2GA91	Putative Amidohydrolase	36.834	323	-0.0405	-1.02847	0.71	0.744	no	no	0	3	2	4	3	3	3	10422000	12275000	11116000	15242000	13242000	10582000
NITMOv2_1320	A0A0K2G9X2	TPR_REGION domain-containing protein	31.067	274	-0.453	-1.36888	0.0216	0.034	no	no	0	2	2	2	3	3	3	10412000	12598000	10408000	25512000	24678000	15954000
NITMOv2_3652	A0A0K2GGS8	PCP_red domain-containing protein	18.621	164	-0.985	-1.97931	0.00036	0.00132	no	no	0	2	3	4	8	8	6	10393000	11312000	12041000	50706000	37273000	27576000
ybgJ	A0A0K2GCN7	Putative hydrolase subunit	26.351	242	1.13	2.18859	0.089	0.117	no	yes	1	1	2	2	1	1	1	10372000	12973000	13461000	3815100	6982500	7820900
NITMOv2_4280	A0A0K2GJ44	Tn7-like transposition protein A	31.533	277	0.837	1.78633	9.26e-05	0.000538	no	no	0	6	6	4	5	2	3	10352000	11477000	12505000	9560000	8725000	7237200
NITMOv2_4550	A0A0K2GJ96	Hydrolase_4 domain-containing protein	29.036	254	0.53	1.44393	0.0243	0.0376	no	no	0	2	2	3	3	2	3	10349000	14218000	15262000	10192000	9753600	13362000
ackA	A0A0K2GDC4	Acetate kinase	42.976	401	0.0915	1.06548	0.378	0.42	no	no	0	6	4	3	3	2	3	10345000	11126000	11791000	14116000	10878000	9257400
NITMOv2_4357	A0A0K2GIE3	Putative transcription regulator with HTH domain	46.75	413	-0.389	-1.30949	0.0175	0.0284	no	no	0	3	3	4	8	3	5	10341000	14086000	15046000	22414000	20615000	17752000
nuoL	A0A0K2G6W3	NADH-quinone oxidoreductase, membrane subunit L	71.378	657	-1.28	-2.42839	0.224	0.266	no	yes	1	3	5	3	3	6	5	10316000	37122000	20627000	54062000	39453000	48746000
NITMOv2_2313	A0A0K2GCQ3	DNA_pol_B_exo2 domain-containing protein	27.182	237	-0.814	-1.75808	0.00866	0.0158	no	no	0	1	2	2	6	3	7	10277000	8247100	12592000	55377000	33090000	40524000
NITMOv2_0243	A0A0K2G7T9	Cytokinin riboside 5-monophosphate phosphoribohydrolase	31.525	284	-0.0822	-1.05863	0.479	0.522	no	no	0	7	10	11	7	11	9	10170000	10098000	9690200	15794000	15022000	14360000
NITMOv2_1850	A0A0K2GBE2	Putative Response regulator	46.178	428	0.104	1.07475	0.45	0.493	no	no	0	7	5	4	4	4	4	10124000	10161000	10344000	15064000	22771000	10702000
cysH	A0A0K2G739	Phosphoadenosine phosphosulfate reductase	27.064	238	-2.12	-4.34694	6.99e-06	9.34e-05	yes	no	0	1	2	2	9	7	12	10104000	11819000	11785000	67550000	60047000	57636000
ybaB	A0A0K2G6T8	Nucleoid-associated protein NITMOv2_0205	11.061	107	-2.05	-4.14106	0.0019	0.00462	yes	yes	1	2	2	4	8	8	6	10104000	6756900	13052000	24470000	20598000	14405000
NITMOv2_1391	A0A0K2GA39	Uncharacterized protein	11.561	106	0.961	1.94666	0.0101	0.018	no	yes	3	3	5	2	0	0	0	10076000	15587000	16397000	1013900	524140	0
ykoU	A0A0K2GDN5	3-phosphoesterase	99.667	895	1.12	2.17347	0.000306	0.00118	yes	no	0	7	11	10	4	5	3	10072000	11704000	9976100	2164700	3269900	2934300
NITMOv2_0263	A0A0K2G7W1	SWIM-type domain-containing protein	33.341	302	-1.2	-2.2974	3.13e-05	0.000254	yes	no	0	2	2	2	6	8	7	10067000	9344000	12132000	43410000	37896000	30325000
NITMOv2_1883	A0A0K2GBH7	Type III restriction protein res subunit	106.05	944	-0.286	-1.21926	0.0133	0.0226	no	no	0	9	9	12	14	14	13	10026000	10994000	12340000	17716000	18737000	15390000
NITMOv2_3982	A0A0K2GHF4	Uncharacterized protein	25.499	237	0.92	1.89212	0.0758	0.101	no	yes	2	3	2	3	1	1	1	10010000	11709000	12138000	10120000	3941400	3311400
cobD.1	A0A0K2GBD4	L-threonine-O-3-phosphate decarboxylase	40.999	372	-1.02	-2.02792	0.00012	0.000631	yes	no	0	7	6	7	9	10	10	10001000	10113000	11735000	27657000	25277000	22793000
czcA.3	A0A0K2GHG2	Cation efflux system protein CzcA	114.36	1044	0.424	1.34164	0.000881	0.00258	no	no	0	8	10	12	5	4	4	9887600	10849000	12677000	9896200	10419000	7942700
NITMOv2_2683	A0A0K2GDR0	Histidine kinase	79.796	723	-0.56	-1.47427	0.00771	0.0142	no	no	0	2	2	2	7	7	3	9863500	9735100	10297000	14999000	12901000	9776100
NITMOv2_1523	A0A0K2GAI2	Histidine kinase	56.736	512	-0.272	-1.20748	0.0191	0.0306	no	no	0	6	5	7	13	11	10	9845000	10102000	10123000	21156000	19843000	15178000
dnaJ	A0A0K2GD60	Chaperone protein DnaJ	41.214	375	-0.514	-1.428	0.00378	0.00796	no	no	0	5	5	5	7	8	7	9812700	7796100	10239000	31285000	33056000	27775000
NITMOv2_1400	A0A0K2GB61	Uncharacterized protein	12.361	109	0.0447	1.03147	0.648	0.686	no	no	0	2	5	1	5	2	3	9811700	29595000	10562000	25689000	33340000	29662000
NITMOv2_2991	A0A0K2GEL7	Putative Universal stress protein	32.385	296	-0.868	-1.82513	0.0199	0.0317	no	no	0	5	7	9	12	10	9	9798600	14460000	18188000	25237000	29234000	19031000
NITMOv2_3278	A0A0K2GFE2	Putative Transcriptional regulator, Crp/Fnr family	26.378	239	0.612	1.52838	0.000169	0.000781	no	no	0	2	1	2	0	0	1	9777900	10903000	7983000	8442400	8462700	10830000
NITMOv2_1005	A0A0K2GA36	DctA-YdbH domain-containing protein	100.14	933	0.198	1.14711	0.0237	0.0368	no	no	0	13	14	16	16	16	13	9766900	11483000	12754000	15845000	15115000	12048000
nuoM	A0A0K2G6M5	NADH-quinone oxidoreductase, membrane subunit M	59.172	534	-0.138	-1.10038	0.429	0.472	no	no	0	5	4	4	5	5	5	9756600	5044100	6299000	21255000	20033000	17922000
rbfA	A0A0K2GIT8	Ribosome-binding factor A	16.076	145	-1.05	-2.07053	2.56e-05	0.000223	yes	no	0	2	2	2	2	3	5	9739700	9951100	13287000	36889000	31543000	27215000
NITMOv2_3599	A0A0K2GGC5	Hist_deacetyl domain-containing protein	33.749	314	0.355	1.27899	0.00441	0.00897	no	no	0	3	5	8	5	7	4	9645800	25585000	22934000	22384000	20303000	16535000
NITMOv2_4232	A0A0K2GI50	DNA-binding transcriptional regulator, tetR-type	21.303	195	-0.725	-1.6529	0.00394	0.0082	no	no	0	1	0	4	6	4	5	9529700	7847700	15942000	63313000	71908000	56130000
NITMOv2_1246	A0A0K2G9X9	Putative Type IV pili biogenesis protein PilQ	70.352	656	-0.735	-1.6644	0.000874	0.00257	no	no	0	11	15	14	24	25	29	9496000	15693000	9624500	33349000	31855000	32497000
dnaC	A0A0K2GGT0	Replicative DNA helicase	51.352	466	-1.47	-2.77022	2.65e-06	5e-05	yes	no	0	1	2	3	18	18	21	9442700	9787200	9775400	37663000	32573000	28258000
NITMOv2_3916	A0A0K2GI58	PilZ domain-containing protein	15.343	139	-0.233	-1.17528	0.0758	0.101	no	no	0	1	3	2	2	1	3	9430900	8775700	7117500	17041000	15307000	15345000
NITMOv2_4131	A0A0K2GHS1	Hemoglobin-like protein HbN (Modular protein) (Modular protein)	33.067	306	-1.13	-2.18859	0.023	0.0358	yes	no	0	1	2	3	6	3	2	9428100	10388000	10990000	8683500	6342400	6874500
NITMOv2_3217	A0A0K2GFI6	Putative Proline iminopeptidase	31.259	278	-0.128	-1.09278	0.699	0.734	no	no	0	2	1	0	3	1	1	9400000	10422000	7937600	17783000	15190000	12747000
uvrB	A0A0K2GG86	UvrABC system protein B	74.919	665	0.0224	1.01565	0.827	0.847	no	no	0	6	5	5	6	5	3	9345300	11481000	10081000	12389000	11260000	9501300
NITMOv2_3504	A0A0K2GG22	Uncharacterized protein	40.937	350	-0.00407	-1.00283	0.964	0.968	no	no	0	6	5	3	4	8	5	9333400	9016500	8914500	14333000	18171000	10999000
NITMOv2_0312	A0A0K2G738	DUF2726 domain-containing protein	18.301	169	0.0793	1.05651	0.332	0.374	no	no	0	2	2	3	1	1	1	9253600	12001000	11392000	6589900	10682000	7489500
acrB	A0A0K2G7X4	Acriflavin resistance protein acrB	116.84	1062	0.33	1.25701	0.0264	0.0403	no	no	0	12	14	10	8	5	6	9246600	11235000	9286000	14190000	10026000	5073000
uvrC	A0A0K2G7N2	UvrABC system protein C	68.317	607	0.132	1.09581	0.416	0.459	no	no	0	5	8	8	3	6	3	9237300	9589000	8368900	7415000	6729000	6527600
NITMOv2_3665	A0A0K2GHG4	Uncharacterized protein	59.451	520	0.741	1.67133	0.000323	0.00122	no	no	0	4	7	7	3	5	4	9227100	12256000	14126000	10061000	10050000	8954600
NITMOv2_3137	A0A0K2GF06	Uncharacterized protein	41.898	359	-0.6	-1.51572	0.00353	0.00756	no	no	0	1	1	3	2	3	3	9201300	9656500	9766500	20969000	20979000	17825000
NITMOv2_0209	A0A0K2G6S3	Uncharacterized protein	27.722	253	0.659	1.57899	6e-05	0.0004	no	yes	1	2	2	1	2	0	1	9199900	10047000	8148600	10131000	5607700	7790800
NITMOv2_2998	A0A0K2GEN2	Uncharacterized protein	33.873	306	-0.0902	-1.06452	0.577	0.618	no	no	0	7	6	6	5	6	5	9183900	10270000	12878000	13454000	12258000	10669000
NITMOv2_0701	A0A0K2G951	Uncharacterized protein	34.966	321	0.727	1.65519	0.000245	0.00101	no	no	0	3	2	2	2	2	1	9140300	8740700	10162000	10850000	13872000	5380500
ispG	A0A0K2G879	4-hydroxy-3-methylbut-2-en-1-yl diphosphate synthase (flavodoxin)	42.452	394	-1.85	-3.605	9.53e-07	2.93e-05	yes	no	0	4	2	4	21	22	24	9099200	12180000	12654000	83571000	80742000	63937000
thiI	A0A0K2GA22	Probable tRNA sulfurtransferase	43.46	395	-0.362	-1.28521	0.0153	0.0256	no	no	0	3	4	4	5	6	3	9084500	9606300	15069000	21135000	20316000	12784000
NITMOv2_2985	A0A0K2GEK3	Uncharacterized protein	20.487	180	0.691	1.6144	0.00436	0.00889	no	no	0	2	3	2	1	1	1	9080000	9606600	10877000	7747000	5801400	3942700
era	A0A0K2GFT4	GTPase Era	32.802	294	-1.35	-2.54912	1.26e-05	0.000139	yes	no	0	3	1	1	7	7	8	9057000	11144000	13172000	50256000	38468000	36284000
NITMOv2_4503	A0A0K2GJS8	Uncharacterized protein	44.367	414	1.34	2.53151	0.0503	0.0706	no	yes	2	3	2	2	1	1	0	9052600	8997900	8353400	1782300	5891400	3725500
tatA	A0A0K2G6Z2	Sec-independent protein translocase protein TatA	27.951	272	0.702	1.62676	0.0247	0.0381	no	no	0	4	3	2	0	0	0	9036000	9451300	6406200	7111100	9624300	6363500
NITMOv2_3535	A0A0K2GH48	Uncharacterized protein	30.221	280	-0.588	-1.50316	8.9e-05	0.000523	no	no	0	0	2	1	5	4	7	9001400	9721900	7989700	35019000	32142000	33028000
NITMOv2_4044	A0A0K2GHJ8	Uncharacterized protein	15.146	136	-1.87	-3.65533	6.57e-06	8.94e-05	yes	no	0	2	1	1	6	4	5	8981500	9999500	11447000	42960000	40281000	28703000
NITMOv2_4844	A0A0K2GKR1	XRE family transcriptional regulator	13.514	122	-1.06	-2.08493	0.00129	0.00342	yes	no	0	6	5	3	6	6	2	8973700	9640500	6656300	25515000	27356000	12484000
NITMOv2_3141	A0A0K2GF04	Putative PIN domain protein	15.294	136	-0.42	-1.33793	0.237	0.278	no	no	0	0	2	3	2	2	3	8973000	12480000	13141000	14283000	13558000	11617000
NITMOv2_4110	A0A0K2GIQ7	DNA-3-methyladenine glycosylase I	25.261	222	0.702	1.62676	0.000551	0.00184	no	no	0	3	3	4	2	2	1	8929100	9346400	12039000	8959600	7923600	7445100
NITMOv2_1021	A0A0K2G926	Putative Glycosyl hydrolase, family 13	24.776	226	0.161	1.11806	0.426	0.469	no	no	0	2	1	2	3	3	1	8917000	8980400	10928000	10596000	24993000	12478000
NITMOv2_3949	A0A0K2GHJ0	Uncharacterized protein	20.902	193	-0.202	-1.15029	0.519	0.561	no	no	0	10	10	11	5	5	5	8849700	7725000	12443000	9673900	10206000	7028200
NITMOv2_2534	A0A0K2GED2	Oxidoreductase, Glucose/ribitol dehydrogenase family	29.944	287	-0.456	-1.37173	0.0567	0.0781	no	no	0	3	4	2	5	3	4	8847300	8728800	8006000	16289000	11947000	9290400
NITMOv2_2377	A0A0K2GDW0	Uncharacterized protein	27.514	245	-0.356	-1.27987	0.0536	0.0747	no	no	0	7	7	6	4	3	3	8838700	11629000	13491000	16284000	18090000	18177000
NITMOv2_0119	A0A0K2GJK8	Putative Transposon Tn7 transposition protein TnsB	83.928	729	-0.44	-1.3566	0.009	0.0163	no	no	0	3	5	4	4	7	5	8800300	9056500	8943600	10247000	10271000	9622700
NITMOv2_3927	A0A0K2GI69	Putative NAD(P)H dehydrogenase (Quinone)	21.729	193	0.533	1.44693	0.0327	0.0487	no	no	0	2	3	2	2	3	1	8790400	3725600	4283600	3585900	2519600	1850800
NITMOv2_0029	A0A0K2G6B3	Metallo-beta-lactamase superfamily hydrolase	32.857	292	-0.188	-1.13918	0.194	0.233	no	no	0	4	5	7	5	5	2	8784600	14848000	10300000	23911000	20420000	18101000
truB	A0A0K2GIZ8	tRNA pseudouridine synthase B	34.701	325	-1.25	-2.37841	0.000208	0.000904	yes	no	0	1	1	1	7	5	6	8771100	8500700	8160500	39857000	36322000	34842000
NITMOv2_4758	A0A0K2GKH1	Uncharacterized protein	24.661	226	0.234	1.17609	0.0531	0.0742	no	no	0	4	4	4	1	2	4	8769800	9809300	11718000	9703800	9781800	8107100
NITMOv2_3416	A0A0K2GFS0	Putative Polysaccharide export protein	23.616	223	-3.74	-13.3614	1.95e-08	3.98e-06	yes	no	0	4	2	3	24	28	22	8761900	9633900	11713000	227160000	214130000	177090000
murA	A0A0K2G8H1	UDP-N-acetylglucosamine 1-carboxyvinyltransferase	45.153	427	-0.604	-1.51992	0.000947	0.00271	no	no	0	4	3	4	8	10	10	8756700	11510000	17831000	33980000	36329000	29919000
NITMOv2_3901	A0A0K2GH46	ATPase (AAA+ superfamily)	42.988	390	-0.187	-1.13839	0.496	0.539	no	no	0	8	13	13	5	9	8	8739600	11308000	15740000	20168000	13144000	10786000
NITMOv2_2396	A0A0K2GCX3	Putative Thiamine biosynthesis protein ThiS	7.3584	66	-0.685	-1.6077	0.0895	0.117	no	yes	1	1	1	0	2	3	1	8702700	25704000	21885000	50605000	54279000	43642000
NITMOv2_1427	A0A0K2GAE3	ABC-type transport system periplasmic binding protein	33.82	312	-1.35	-2.54912	0.00605	0.0116	yes	no	0	7	7	9	9	11	11	8670400	9946200	14667000	35929000	30700000	24734000
sthA	A0A0K2G993	Putative soluble pyridine nucleotide transhydrogenase	50.659	467	-1.07	-2.09943	0.00109	0.00301	yes	no	0	3	4	2	6	6	6	8603700	9480000	9180700	12688000	11790000	10444000
NITMOv2_2731	A0A0K2GDW1	Uncharacterized protein	7.6635	73	-0.277	-1.21167	0.371	0.414	no	yes	3	0	2	1	1	1	0	8597600	6509600	10027000	4464500	5161700	2790000
NITMOv2_2894	A0A0K2GEB0	Histidine kinase	85.301	780	0.64	1.55833	0.00144	0.00374	no	no	0	8	7	9	5	4	8	8559400	10854000	10077000	14523000	7744200	7210000
prfC	A0A0K2GBV2	Peptide chain release factor 3	59.427	542	-0.975	-1.96564	5.67e-06	8e-05	no	no	0	5	2	4	11	10	12	8553800	9375400	10369000	32718000	29945000	24534000
mutS	A0A0K2GA17	Endonuclease MutS2	88.12	809	0.337	1.26313	0.00775	0.0143	no	no	0	6	9	9	6	5	6	8550500	15808000	10897000	10516000	9383500	7878800
NITMOv2_4208	A0A0K2GHZ1	Putative Nitrite oxidoreductase, membrane subunit	28.733	262	0.309	1.23885	0.00382	0.00801	no	no	0	2	2	2	2	3	2	8531700	8975200	8301000	8461600	9442400	8000500
NITMOv2_1126	A0A0K2GAD0	Uncharacterized protein	23.24	208	1.39	2.62079	0.00764	0.0142	yes	yes	3	2	2	1	0	0	0	8520000	13419000	8980500	0	442080	0
ffh	A0A0K2GG99	Signal recognition particle protein	48.865	448	-1.45	-2.73208	1.17e-06	3.13e-05	yes	no	0	4	5	5	13	11	10	8502400	9411800	9768100	40130000	57687000	47859000
rlmI	A0A0K2GG23	Ribosomal RNA large subunit methyltransferase I	43.779	396	0.0579	1.04095	0.646	0.684	no	no	0	3	4	4	4	2	3	8493500	8762200	11490000	15834000	9437800	10837000
bioD	A0A0K2GD19	ATP-dependent dethiobiotin synthetase BioD	27.995	257	0.126	1.09126	0.907	0.921	no	yes	3	1	1	2	2	1	2	8466500	9151800	11192000	13189000	10314000	9411800
NITMOv2_2264	A0A0K2GCJ6	DNA helicase	124.89	1123	-0.834	-1.78262	0.000126	0.00065	no	no	0	2	3	3	10	12	13	8399100	8837200	8743300	19411000	13428000	16142000
selO	A0A0K2GK34	Protein adenylyltransferase SelO	56.992	497	0.03	1.02101	0.816	0.838	no	no	0	4	4	3	2	1	2	8397600	10169000	8359000	7778200	5639100	7344500
murB	A0A0K2G802	UDP-N-acetylenolpyruvoylglucosamine reductase	33.576	314	-0.183	-1.13524	0.31	0.352	no	no	0	9	10	9	2	2	3	8380000	9677500	12925000	14923000	15076000	11757000
NITMOv2_3195	A0A0K2GFG9	Putative HTH-type transcriptional regulator rrf2-like	15.683	144	-1.42	-2.67586	0.0445	0.0635	no	yes	2	0	0	1	3	2	4	8379200	11512000	14725000	33459000	27248000	26884000
NITMOv2_1542	A0A0K2GBK9	Toxin-antitoxin system, toxin component, PIN family	16.192	144	1.28	2.42839	0.0802	0.107	no	yes	2	2	2	2	0	0	1	8307600	10794000	12334000	3722100	8568100	8615900
NITMOv2_0708	A0A0K2G8G3	Thiol-disulfide oxidoreductase ResA (Modular protein)	20.853	185	-2.39	-5.24157	0.0156	0.0259	yes	yes	1	1	1	1	4	3	1	8288900	9984600	9492400	45518000	59338000	21637000
waaE	A0A0K2GH34	Lipopolysaccharide core biosynthesis glycosyltransferase WaaE	28.81	253	-0.483	-1.39765	0.000804	0.00241	no	no	0	1	1	2	3	3	3	8259700	8357300	12132000	25891000	26095000	15491000
NITMOv2_2743	A0A0K2GDX8	AMP-dependent synthetase and ligase	98.636	900	0.409	1.32777	0.023	0.0359	no	no	0	3	4	6	4	3	0	8236800	9238500	8998800	6288000	6797500	4790700
atoC.6	A0A0K2GGS6	Acetoacetate metabolism regulatory protein AtoC	50.673	452	-0.0568	-1.04016	0.781	0.809	no	no	0	5	5	7	7	7	8	8227600	11001000	9815800	11219000	12106000	8638900
nadB	A0A0K2GI08	L-aspartate oxidase	61.581	562	-0.275	-1.20999	0.0984	0.127	no	no	0	6	5	6	4	4	4	8225600	6739300	7442700	7529500	6472300	7681500
NITMOv2_0861	A0A0K2G8J4	SGL domain-containing protein	42.398	407	-0.3	-1.23114	0.0165	0.0271	no	no	0	2	3	2	4	4	3	8193900	8880000	8264900	15922000	18822000	15437000
NITMOv2_4097	A0A0K2GI04	Penicillin-insensitive transglycosylase	82.843	761	-4	-16	8.02e-06	0.000101	yes	yes	3	1	0	0	5	7	6	8183200	0	0	25515000	32795000	5390900
NITMOv2_2497	A0A0K2GD88	Uncharacterized protein	33.742	293	-1.9	-3.73213	1.41e-05	0.000147	yes	yes	1	1	0	1	2	4	3	8080400	1589100	9874600	10533000	13301000	11712000
NITMOv2_1065	A0A0K2G954	Uncharacterized protein	26.527	239	-0.0895	-1.064	0.489	0.532	no	no	0	2	1	2	1	5	2	8074400	4485600	11611000	15450000	15973000	9811900
NITMOv2_0452	A0A0K2G7F5	YCII domain-containing protein	13.237	121	0.583	1.49796	0.0189	0.0304	no	yes	2	1	1	2	1	1	1	8071200	9322800	10157000	13300000	8842200	6923400
NITMOv2_1614	A0A0K2GAR6	Uncharacterized protein	79.122	715	-0.547	-1.46104	0.00171	0.00426	no	no	0	4	5	7	17	12	11	8071100	11086000	13280000	23241000	20853000	17064000
NITMOv2_4784	A0A0K2GKJ5	PBP_domain domain-containing protein	52.377	489	0.478	1.39281	0.00803	0.0148	no	no	0	3	2	2	1	3	2	8052500	6668900	8774900	10331000	9335600	8046000
NITMOv2_2658	A0A0K2GDN9	Uncharacterized protein	27.24	246	1.16	2.23457	0.0109	0.0192	yes	yes	3	2	2	0	0	1	0	8028100	11382000	8209600	4407800	5307500	3096900
NITMOv2_4619	A0A0K2GJ74	NfeD domain-containing protein	15.358	144	-0.236	-1.17772	0.211	0.252	no	yes	1	2	2	2	1	1	1	8027400	9847000	12627000	13781000	11778000	11693000
NITMOv2_0859	A0A0K2G8V7	Cupin_2 domain-containing protein	13.164	120	-0.23	-1.17283	0.532	0.574	no	yes	2	1	1	0	1	2	1	8010600	9966300	7997000	1286100	7409700	5333300
mltG	A0A0K2GD72	Endolytic murein transglycosylase	39.698	360	-0.211	-1.15749	0.151	0.186	no	no	0	3	3	3	2	2	2	7990200	8578900	8629400	7802500	10461000	7757900
recG	A0A0K2G9Y6	ATP-dependent DNA helicase RecG	91.998	832	-0.489	-1.40347	0.00203	0.00487	no	no	0	10	10	13	21	20	19	7980300	8173400	10073000	29168000	26252000	22328000
NITMOv2_1041	A0A0K2GA66	Putative NAD-dependent epimerase/dehydratase	28.984	260	2.15	4.43828	3.81e-05	0.00029	yes	yes	3	1	1	2	0	0	0	7889800	9628200	9029000	4716900	2030800	4043600
NITMOv2_3950	A0A0K2GH99	Putative Cytochrome c (Modular protein)	19.192	178	0.786	1.72429	0.00161	0.00408	no	no	0	1	2	2	1	0	1	7817200	9803300	8980000	9050300	7516400	6062600
NITMOv2_3892	A0A0K2GHE8	D-xylulose 5-phosphate/D-fructose 6-phosphate phosphoketolase	89.671	822	0.168	1.1235	0.125	0.157	no	no	0	6	5	6	5	5	4	7755900	8691900	8049600	6440500	6292300	5419100
NITMOv2_3849	A0A0K2GGZ7	Uncharacterized protein	30.471	266	1.08	2.11404	0.0955	0.124	no	no	0	2	2	3	2	3	2	7687100	9083300	11326000	2944800	10151000	8031500
NITMOv2_4701	A0A0K2G7F2	PqiB family protein	60.277	547	0.000201	1.00014	0.998	0.998	no	no	0	3	3	1	5	6	4	7675500	9979900	7411600	21516000	21635000	15576000
NITMOv2_4850	A0A0K2GJT7	Putative Carboxylesterase	25.65	237	-0.049	-1.03455	0.793	0.819	no	no	0	2	2	3	4	4	1	7668500	9058600	11866000	20201000	18737000	10537000
NITMOv2_0427	A0A0K2G7D0	Uncharacterized protein	22.653	207	0.672	1.59328	0.0432	0.0618	no	yes	4	2	2	1	0	1	0	7649800	9834200	9109000	2073400	9804900	1236700
NITMOv2_3271	A0A0K2GFN3	Uncharacterized protein	178.95	1622	-0.273	-1.20832	0.00683	0.0129	no	no	0	13	12	13	14	13	11	7602700	8628500	8591000	12280000	12034000	10192000
nadA	A0A0K2G935	Quinolinate synthase A	41.044	367	-0.213	-1.1591	0.1	0.13	no	no	0	1	3	2	5	2	4	7524200	7671500	6212900	13588000	19234000	14413000
argF	A0A0K2G776	Ornithine carbamoyltransferase	35.475	325	-0.96	-1.94531	0.000284	0.00111	no	no	0	2	2	2	8	8	10	7519000	12494000	12952000	48424000	46289000	44842000
NITMOv2_1752	A0A0K2GC30	ABC transporter, ATP-binding protein	28.167	262	0.456	1.37173	0.00528	0.0104	no	no	0	3	3	4	3	3	2	7513400	6983100	7905300	10526000	9077900	6575300
NITMOv2_0498	A0A0K2G7V8	Putative Universal stress protein UspA (Modular protein)	76.557	701	-2.57	-5.93809	3.72e-06	6.29e-05	yes	no	0	1	1	3	37	35	36	7508200	8889000	12567000	100840000	92803000	85406000
NITMOv2_3508	A0A0K2GG29	ABC transporter related protein	65.629	605	-1.81	-3.50642	2.21e-07	1.33e-05	yes	no	0	1	1	1	6	7	6	7477300	7984800	7856200	28995000	29591000	24561000
NITMOv2_1425	A0A0K2GB88	Putative Pytoene desaturase	48.566	441	-0.665	-1.58557	0.0543	0.0754	no	no	0	2	1	1	2	3	3	7466600	8024400	4353700	9184200	7826900	5922300
NITMOv2_0469	A0A0K2G7K7	Transglut_core2 domain-containing protein	32.903	292	-0.962	-1.94801	2.57e-05	0.000223	no	no	0	2	2	1	6	5	5	7458500	7934500	7354300	23954000	23003000	16336000
nusB	A0A0K2GAV3	Transcription antitermination protein NusB	17.358	152	-1.13	-2.18859	0.0102	0.018	yes	yes	2	0	0	1	3	3	1	7452800	9082400	11177000	15143000	15823000	13669000
cdsA	A0A0K2GB72	Phosphatidate cytidylyltransferase	32.258	308	-0.0967	-1.06932	0.691	0.727	no	yes	4	1	0	1	0	1	0	7445700	8541700	7609000	8155600	8107900	7023300
NITMOv2_3843	A0A0K2GHY0	APH domain-containing protein	41.835	361	0.511	1.42504	0.00203	0.00487	no	no	0	2	5	4	1	3	3	7408200	12503000	13709000	7963300	14160000	9463800
NITMOv2_4498	A0A0K2GJS3	Uncharacterized protein	38.101	360	-1.48	-2.78949	6.18e-05	0.000407	yes	no	0	14	13	13	23	23	21	7401200	7915700	6984800	23755000	21700000	16930000
mrdA	A0A0K2G8K4	Penicillin-binding protein 2	67.438	622	-0.172	-1.12662	0.0261	0.0399	no	no	0	4	7	6	5	7	7	7344800	7246400	7920800	11284000	12447000	12017000
NITMOv2_2703	A0A0K2GE31	Histidine kinase	227.25	2099	-0.74	-1.67018	0.00142	0.00369	no	no	0	13	18	22	55	46	35	7311900	9146300	9448600	27447000	27820000	16709000
NITMOv2_3517	A0A0K2GGE9	Uncharacterized protein	42.194	362	-0.787	-1.72548	0.000708	0.0022	no	no	0	9	10	7	7	7	9	7309300	3725700	6587700	6849600	8767500	10528000
NITMOv2_1037	A0A0K2G946	Putative Imidazolonepropionase	41.768	402	-0.563	-1.47734	0.000177	0.000803	no	no	0	5	5	5	5	9	9	7302300	7948200	8373200	21205000	22684000	17633000
fabH.1	A0A0K2G958	Beta-ketoacyl-[acyl-carrier-protein] synthase III	34.334	330	-2.2	-4.59479	9.64e-07	2.93e-05	yes	no	0	1	0	2	10	9	9	7294100	7565900	7693700	48390000	49115000	39651000
tesA	A0A0K2G755	Esterase TesA	25.287	231	0.376	1.29774	0.0522	0.0731	no	no	0	2	3	3	2	2	1	7278300	9664800	10858000	11366000	7932800	6178400
NITMOv2_0830	A0A0K2G8J5	Uncharacterized protein	45.134	395	0.0705	1.05008	0.689	0.725	no	no	0	1	2	1	2	2	2	7273700	8940300	7776000	9724700	8421200	8019400
NITMOv2_3437	A0A0K2GG36	Uncharacterized protein	25.981	237	-0.574	-1.48865	0.0243	0.0376	no	no	0	1	2	1	2	2	3	7273200	10700000	7830800	20244000	20002000	16341000
NITMOv2_2514	A0A0K2GEB6	Putative Amylo-alpha-1,6-glucosidase	80.005	722	0.238	1.17936	0.171	0.208	no	no	0	5	4	9	3	4	2	7236300	9030600	12338000	8290100	7387300	5157200
ubiA	A0A0K2G893	4-hydroxybenzoate octaprenyltransferase	31.918	298	-0.599	-1.51467	0.0045	0.0091	no	no	0	3	4	4	0	0	1	7233600	8307800	7845300	8832300	6424600	5805300
NITMOv2_3475	A0A0K2GGX8	Uncharacterized protein	27.909	250	0.0392	1.02754	0.938	0.947	no	yes	1	2	2	3	1	2	3	7219000	7254900	8229900	5093400	1037600	3688200
NITMOv2_3851	A0A0K2GH03	Transcriptional regulator	24.41	216	0.648	1.56699	2.61e-05	0.000224	no	yes	2	2	2	3	1	1	1	7205200	8259000	7783700	5424500	5141400	5293300
trmFO	A0A0K2G6Q1	Methylenetetrahydrofolate--tRNA-(uracil-5-)-methyltransferase TrmFO	48.44	438	-1.46	-2.75108	1.06e-06	3.1e-05	yes	no	0	2	1	1	8	11	5	7193000	8559800	8199400	29775000	28455000	21802000
NITMOv2_0515	A0A0K2G7L0	Putative two-component sensor histidine kinase	30.051	275	-1.4	-2.63902	0.000648	0.00206	yes	no	0	2	3	4	11	12	10	7188100	8115000	10687000	37045000	33968000	26656000
NITMOv2_0605	A0A0K2G7U2	1L-myo-inositol-1-phosphate cytidylyltransferase	51.301	478	-0.344	-1.26927	0.00132	0.00349	no	no	0	3	3	1	4	2	3	7180200	8194000	7729800	18933000	18731000	14807000
NITMOv2_0969	A0A0K2G8X3	Putative ABC transporter, permease component	92.539	870	0.12	1.08673	0.25	0.291	no	no	0	12	15	13	7	7	8	7173500	9829200	10778000	12892000	10697000	7941900
NITMOv2_3667	A0A0K2GGU2	NFACT-R_1 domain-containing protein	53.861	478	0.543	1.457	0.000226	0.000965	no	no	0	9	7	5	4	3	4	7129800	9245300	10641000	11092000	9156900	7880100
NITMOv2_2394	A0A0K2GD67	PLD phosphodiesterase domain-containing protein	21.505	190	-0.152	-1.11111	0.723	0.756	no	yes	3	0	1	1	2	0	0	7113200	11993000	10385000	16426000	10725000	13417000
NITMOv2_0190	A0A0K2G6S4	Uncharacterized protein	28.87	275	-1.11	-2.15846	5.03e-05	0.000353	yes	no	0	1	2	0	3	3	4	7072900	9134200	6983100	14576000	18719000	15982000
NITMOv2_2367	A0A0K2GDU8	Uncharacterized protein	29.523	261	-0.217	-1.16231	0.072	0.0968	no	no	0	0	1	2	2	0	2	7059700	14172000	7199000	11867000	14930000	13465000
NITMOv2_3682	A0A0K2GGV3	Uncharacterized protein	58.623	520	0.242	1.18263	0.0293	0.0443	no	no	0	2	1	0	2	3	2	7050900	8482500	7914800	10360000	10170000	8344400
NITMOv2_4210	A0A0K2GIA4	MULTIHEME_CYTC domain-containing protein	49.009	445	0.182	1.13446	0.155	0.191	no	no	0	3	3	3	2	1	2	6957300	8850000	8136700	8766400	9150000	7264100
NITMOv2_0041	A0A0K2G6C9	Inositol-1-monophosphatase	35.781	326	0.0411	1.0289	0.782	0.809	no	no	0	0	2	2	2	1	0	6951800	6263000	8085100	12606000	8632900	7246100
NITMOv2_3289	A0A0K2GGC7	UPF0753 protein NITMOv2_3289	121.54	1084	1.11	2.15846	0.00497	0.00989	yes	no	0	4	3	6	1	0	2	6933000	7235300	7935700	2997900	2285900	1696900
NITMOv2_2937	A0A0K2GFG3	Helix-turn-helix domain protein	13.135	121	-1.21	-2.31338	0.00121	0.00322	yes	no	0	0	1	1	3	2	2	6920100	24284000	22607000	79538000	32584000	28050000
cebB	A0A0K2GBU7	Chemiosmotic efflux system B protein B	46.652	418	0.42	1.33793	0.0327	0.0486	no	no	0	2	1	4	0	1	1	6910700	7072300	6520200	4796400	2726800	1430900
NITMOv2_2276	A0A0K2GDJ8	Putative Aldo-keto reductase	34.674	312	-0.901	-1.86736	0.00297	0.00656	no	no	0	3	3	3	3	4	5	6907900	7677800	8187200	14652000	13635000	15277000
atoC	A0A0K2G818	Acetoacetate metabolism regulatory protein AtoC	51.273	461	-2.32	-4.99332	0.00563	0.0109	yes	yes	2	2	1	1	4	4	4	6907900	6354900	7162200	16109000	13458000	12391000
NITMOv2_1090	A0A0K2G975	Uncharacterized protein	35.903	340	-0.705	-1.63014	0.0142	0.024	no	no	0	1	3	4	13	9	9	6890400	11253000	10734000	26137000	23468000	15328000
priA	A0A0K2G6Q3	Probable primosomal protein N	72.985	679	0.447	1.3632	0.00525	0.0104	no	no	0	11	12	12	5	2	5	6871300	10221000	10037000	9357700	8104200	7770100
NITMOv2_3392	A0A0K2GG03	TPR_REGION domain-containing protein	24.369	213	-2.26	-4.78991	3.06e-06	5.51e-05	yes	no	0	1	1	1	6	6	5	6806500	8371600	7688900	48345000	48337000	35955000
NITMOv2_3518	A0A0K2GG35	Putative Lipopolysaccharide heptosyltransferase III	38.03	345	-0.853	-1.80625	0.167	0.203	no	yes	3	1	1	1	0	1	2	6797700	5524700	5280600	5521700	6343600	5109300
NITMOv2_1525	A0A0K2GAI8	Putative Transcriptional regulator ModE	41.799	389	-0.0616	-1.04362	0.616	0.656	no	no	0	3	5	2	4	4	0	6768100	7852100	8153400	11123000	11032000	6604700
gmd	A0A0K2GG40	GDP-mannose 4,6-dehydratase	41.327	363	-1.91	-3.75809	8.04e-06	0.000101	yes	no	0	2	0	3	9	7	5	6764300	5077700	8841000	46492000	41440000	30429000
NITMOv2_4512	A0A0K2GIX0	Uncharacterized protein	15.078	138	-1.99	-3.97237	0.00105	0.00292	yes	no	0	3	3	3	6	8	6	6746000	12849000	14586000	25414000	28145000	18896000
lspA	A0A0K2G8T8	Lipoprotein signal peptidase	19.627	178	-0.457	-1.37268	0.0769	0.103	no	no	0	0	1	1	5	3	1	6727300	7808900	9446400	14113000	11808000	8542800
NITMOv2_1459	A0A0K2GA90	Site-specific DNA-methyltransferase (adenine-specific)	61.035	548	-0.665	-1.58557	0.000458	0.00159	no	no	0	6	11	7	12	14	14	6702100	8500600	11289000	22223000	22629000	16632000
NITMOv2_0996	A0A0K2G902	Glyco_hydro_63 domain-containing protein	103.13	892	0.24	1.18099	0.164	0.2	no	no	0	3	4	6	5	4	4	6689800	7698000	7603200	4585000	5505100	3664400
NITMOv2_2711	A0A0K2GET0	Putative Uncharacterized lipoprotein yeaY	18.244	160	-0.917	-1.88818	0.00277	0.0062	no	no	0	3	4	3	4	3	4	6688300	7899000	9246700	16215000	14586000	10847000
fdx	A0A0K2GIL7	2Fe-2S ferredoxin	12.597	115	-1.75	-3.36359	0.0446	0.0636	no	yes	1	0	0	0	3	2	2	6646200	12529000	8159000	40979000	27424000	35322000
NITMOv2_2702	A0A0K2GDT8	Putative Histidine kinase family	42.728	378	-2.54	-5.81589	9.36e-05	0.000541	yes	yes	3	0	0	0	2	3	2	6645000	6907600	7197600	13485000	12296000	10569000
nuoM.2	A0A0K2G7P2	NADH-quinone oxidoreductase, membrane subunit M	56.506	516	-1.74	-3.34035	0.00286	0.00637	yes	yes	3	2	2	1	2	2	3	6633000	7918400	6654900	18034000	17330000	13899000
NITMOv2_1416	A0A0K2GA65	DUF5615 domain-containing protein	12.009	107	0.338	1.264	0.107	0.137	no	yes	3	2	0	0	0	0	0	6527700	7355700	7530900	3259800	2171000	2166800
xseA	A0A0K2GHV3	Exodeoxyribonuclease 7 large subunit	45.812	415	0.0408	1.02868	0.768	0.796	no	no	0	6	6	5	3	5	2	6509700	7148500	7547400	10091000	13479000	7837400
NITMOv2_3499	A0A0K2GG19	Glyco_trans_2-like domain-containing protein	38.635	338	-3.21	-9.25351	3.56e-06	6.2e-05	yes	no	0	9	13	12	27	29	29	6503900	6901900	7646600	86016000	81595000	66161000
NITMOv2_1818	A0A0K2GBB6	Uncharacterized protein	52.39	479	0.00547	1.0038	0.945	0.951	no	no	0	7	10	6	3	3	3	6462600	7047600	6678100	6946300	6526400	5754000
NITMOv2_3698	A0A0K2GGK2	Uncharacterized protein	37.003	350	-0.45	-1.36604	0.0635	0.0865	no	no	0	1	2	2	4	2	1	6447700	7526600	12045000	18854000	16454000	14803000
NITMOv2_4224	A0A0K2GI05	Efflux transporter, RND family, MFP subunit	60.974	569	1.14	2.20381	0.0117	0.0204	yes	yes	2	2	2	2	2	1	1	6432300	6391400	6320800	7118100	831490	828790
atoC.2	A0A0K2GCK2	Acetoacetate metabolism regulatory protein AtoC	53.068	470	-2.18	-4.53154	4.91e-06	7.39e-05	yes	no	0	4	4	4	24	24	23	6370400	6562400	8598900	55647000	56835000	42294000
NITMOv2_1859	A0A0K2GBN2	Lipopolysaccharide export system permease protein LptF	40.447	363	0.151	1.11034	0.146	0.18	no	no	0	3	4	4	4	2	2	6362200	6886100	6953100	9223800	9511900	8863300
epsC	A0A0K2GFY8	Putative polysaccharide biosynthesis protein EpsC	69.363	633	-1.66	-3.16017	2.36e-06	4.65e-05	yes	no	0	5	3	6	24	20	14	6307700	6408400	11104000	46837000	47292000	38936000
NITMOv2_4246	A0A0K2GID7	Pyridoxamine 5-phosphate oxidase-related FMN-binding	22.645	199	0.995	1.99308	0.000268	0.00108	no	no	0	2	2	4	0	0	0	6307200	7263000	9605700	3187400	2117600	1752100
NITMOv2_3743	A0A0K2GH10	Glycoside hydrolase, family 57	83.802	733	-0.131	-1.09505	0.303	0.344	no	no	0	4	2	6	8	9	8	6283900	6623300	6025400	12992000	11801000	9221500
NITMOv2_4163	A0A0K2GHU8	Divalent-cation tolerance protein CutA (Modular protein)	15.395	140	-1.43	-2.69447	0.00373	0.00787	yes	no	0	2	2	2	4	3	3	6272800	7799200	8150200	15712000	11915000	10662000
NITMOv2_3413	A0A0K2GFR4	Putative Lipopolysaccharide biosynthesis protein	88.477	802	-1.17	-2.25012	0.000333	0.00124	yes	no	0	3	3	2	11	11	11	6253300	9064200	6188700	34519000	35690000	35056000
czcA.2	A0A0K2GED4	Cation efflux system protein CzcA	114.04	1048	-0.652	-1.57135	0.0341	0.0503	no	no	0	1	2	7	1	2	1	6249500	7679000	7231500	5289300	6401200	5175700
soj	A0A0K2G784	Sporulation initiation inhibitor protein soj	27.681	258	-0.492	-1.40639	0.0053	0.0104	no	no	0	1	1	3	0	0	0	6243100	7747600	8482400	13141000	15755000	10516000
hrpB	A0A0K2GCM0	ATP-dependent RNA helicase HrpB	92.051	840	0.0163	1.01136	0.81	0.833	no	no	0	6	6	9	6	5	8	6242300	5897800	6024100	6627900	5862900	5223000
NITMOv2_1891	A0A0K2GBG3	DNA polymerase, beta-like region	12.549	114	0.273	1.20832	0.231	0.272	no	yes	1	1	2	1	0	0	0	6206100	5945300	5211200	5567300	4735400	3275000
NITMOv2_1572	A0A0K2GBN4	HTH cro/C1-type domain-containing protein	24.855	225	0.269	1.20497	0.0322	0.0481	no	no	0	1	2	2	2	1	1	6183700	8556300	8069900	5785200	4910800	4993000
NITMOv2_0528	A0A0K2G7Y6	Response regulatory domain-containing protein	28.773	259	-0.0195	-1.01361	0.83	0.85	no	no	0	2	2	1	1	3	1	6166600	6261400	5353500	8832500	9815500	8098000
NITMOv2_4137	A0A0K2GI39	Putative DeoR-family transcriptional regulator	25.901	235	0.0702	1.04986	0.803	0.828	no	yes	2	1	2	2	1	2	1	6101600	6860400	6623900	4845200	6580800	4654400
NITMOv2_3683	A0A0K2GGI8	Uncharacterized protein	63.591	575	-0.952	-1.93455	0.000163	0.000772	no	no	0	2	2	4	6	6	4	6098200	4927000	6965200	13193000	12555000	10587000
NITMOv2_0583	A0A0K2G839	Uncharacterized protein	23.557	208	0.271	1.20664	0.42	0.464	no	yes	3	0	3	1	0	0	0	6070700	9388700	7000100	7095400	7046900	4405700
NITMOv2_3712	A0A0K2GGY2	FGE-sulfatase domain-containing protein	33.284	300	0.753	1.68529	0.134	0.167	no	no	0	3	5	0	1	0	0	6046400	6359300	5631500	6517400	6127000	4500900
NITMOv2_3669	A0A0K2GGJ4	Fe2OG dioxygenase domain-containing protein	25.916	227	-1.04	-2.05623	0.00532	0.0104	yes	no	0	2	3	3	8	7	8	6033200	8276900	9803900	26021000	21745000	18934000
NITMOv2_3188	A0A0K2GG33	Uncharacterized protein	29.123	265	-0.169	-1.12428	0.196	0.235	no	no	0	3	2	1	2	3	3	6032100	7185100	7036300	8601600	10209000	20659000
NITMOv2_1019	A0A0K2G909	Uncharacterized protein	31.62	298	0.578	1.49278	0.016	0.0263	no	yes	1	1	0	1	1	2	1	6025900	4885200	5948000	2048100	6022600	4041100
NITMOv2_2706	A0A0K2GES5	Nitrogen regulation protein B	43.715	392	0.595	1.51047	0.000469	0.00162	no	no	0	2	3	4	0	1	1	6022800	6026900	7099600	3966400	5859200	4415400
NITMOv2_1042	A0A0K2G950	Putative ATP-dependent DNA helicase Lhr	159.48	1451	0.0898	1.06422	0.279	0.322	no	no	0	13	14	14	8	8	3	5926200	6223600	5891200	8830300	8897200	6035500
NITMOv2_1033	A0A0K2G9D5	Putative ATP dependent transcriptional activator	120.9	1067	0.535	1.44894	0.00252	0.00575	no	no	0	7	9	8	2	5	3	5899200	6809100	7829700	5469900	6337200	5295600
NITMOv2_1478	A0A0K2GAE5	DNA-binding response regulator, CheY like	16.194	146	-2.04	-4.11246	0.00369	0.00781	yes	no	0	2	1	3	5	3	3	5884400	8290000	17958000	71052000	61407000	45012000
ruvA	A0A0K2G854	Holliday junction ATP-dependent DNA helicase RuvA	21.773	202	-1.37	-2.58471	5.11e-05	0.000355	yes	no	0	1	1	2	6	5	6	5846800	5661200	7766500	26308000	24745000	19206000
NITMOv2_0445	A0A0K2G7C7	Putative tetR-family transcriptional regulator	21.537	193	-0.613	-1.52944	4.19e-05	0.000307	no	no	0	2	3	1	6	3	3	5841300	5481900	6483100	13834000	15930000	9184000
tilS	A0A0K2GB77	tRNA(Ile)-lysidine synthase	54.243	487	-0.287	-1.2201	0.0129	0.0221	no	no	0	6	5	3	8	6	6	5799100	5703200	5843900	7825800	6813900	6373800
NITMOv2_1186	A0A0K2G9J8	DNA helicase	75.28	672	-0.326	-1.25353	0.0649	0.0881	no	no	0	4	6	6	4	10	6	5787100	8551800	6215700	13144000	12938000	7620100
NITMOv2_1519	A0A0K2GAI3	Putative acetyltransferase	17.925	159	0.389	1.30949	0.213	0.254	no	yes	3	1	0	1	1	0	1	5787000	6513500	8034300	3402700	6899900	5628300
NITMOv2_1615	A0A0K2GAZ8	PepSY domain-containing protein	53.192	481	-0.461	-1.3765	0.0182	0.0294	no	no	0	5	5	5	8	10	8	5780500	7285700	8268200	15140000	15199000	20869000
msbA	A0A0K2GGG4	Lipid A export ATP-binding/permease protein MsbA	63.849	581	-1.86	-3.63008	4.69e-06	7.17e-05	yes	no	0	0	1	2	12	12	12	5776600	6497000	7532300	33428000	34996000	28579000
NITMOv2_0591	A0A0K2G8V3	SCP2 domain-containing protein	13.127	121	-0.487	-1.40153	0.302	0.344	no	yes	2	1	1	1	2	1	1	5758900	4893300	6050500	14479000	9861600	10934000
NITMOv2_0513	A0A0K2G7X2	Uncharacterized protein	100.65	889	-0.887	-1.84933	9.54e-05	0.000541	no	no	0	3	2	5	20	17	18	5751300	6416300	7887800	30508000	28119000	24302000
NITMOv2_2498	A0A0K2GD89	Uncharacterized protein	47.825	430	-1.63	-3.09513	1.18e-06	3.13e-05	yes	no	0	2	2	1	9	12	9	5746500	4987300	5637700	29446000	28288000	27143000
dop	A0A0K2G8D5	Pup deamidase/depupylase	57.393	506	-1.25	-2.37841	5.5e-06	7.92e-05	yes	no	0	5	5	5	14	15	10	5702700	6364300	7070000	29457000	26257000	18970000
atoC.3	A0A0K2GEA7	Acetoacetate metabolism regulatory protein AtoC	50.159	458	-0.29	-1.22264	0.0609	0.0834	no	no	0	3	4	6	6	7	5	5686900	7157300	8790400	12352000	9612100	9442800
yggS	A0A0K2G7W8	Pyridoxal phosphate homeostasis protein	26.282	239	-0.13	-1.09429	0.325	0.367	no	no	0	3	3	3	3	4	2	5685100	5808100	7029900	10488000	8720600	6526000
mobA	A0A0K2GGG3	Probable molybdenum cofactor guanylyltransferase	23.387	213	-0.0341	-1.02392	0.554	0.595	no	no	0	1	2	1	1	1	1	5565000	5780500	6297100	7744900	7884100	6726200
hmuV	A0A0K2GBK2	Hemin import ATP-binding protein HmuV	32.638	296	-0.752	-1.68413	0.00204	0.00488	no	no	0	3	3	4	7	6	5	5550500	6354900	7191000	14411000	10875000	10261000
NITMOv2_1057	A0A0K2G961	Putative 6-phosphofructokinase (Modular protein)	84.261	776	-0.464	-1.37936	0.0124	0.0214	no	no	0	6	5	5	13	12	8	5529200	6444500	6553900	12525000	14121000	10526000
yfhA	A0A0K2GCF9	Putative DNA-binding response regulator in two-component system	52.769	474	-1.84	-3.5801	1.36e-06	3.39e-05	yes	no	0	4	5	6	24	24	19	5505600	5129600	8811700	60028000	58768000	40159000
rlmL	A0A0K2GCQ2	Ribosomal RNA large subunit methyltransferase L	43.554	390	0.131	1.09505	0.172	0.209	no	no	0	3	4	3	2	2	2	5481300	6194300	5644100	5701700	7091900	6874600
NITMOv2_1813	A0A0K2GBB2	HTH luxR-type domain-containing protein	41.469	365	-0.329	-1.25614	0.264	0.306	no	no	0	0	1	1	4	3	0	5444700	6270700	17459000	21732000	12793000	8148300
NITMOv2_4839	A0A0K2GKQ6	S5A_REDUCTASE domain-containing protein	29.924	263	-0.219	-1.16393	0.442	0.485	no	yes	1	3	2	4	2	2	2	5438300	9187600	12126000	12010000	15654000	12361000
ureF	A0A0K2G9Z2	Urease accessory protein UreF	24.524	228	-2.08	-4.22807	0.00297	0.00657	yes	yes	3	0	0	0	2	2	0	5396800	7578400	4164600	17510000	18801000	16026000
NITMOv2_3447	A0A0K2GG49	Putative TonB-dependent siderophore receptor	89.781	807	0.409	1.32777	0.000771	0.00234	no	no	0	5	5	6	4	4	4	5342500	6639900	6364500	6616700	5196100	3978600
NITMOv2_1995	A0A0K2GCV6	Uncharacterized protein	21.27	190	0.413	1.33145	0.304	0.346	no	yes	1	1	0	0	1	2	0	5328100	6917200	5260200	5508100	6788200	4960900
NITMOv2_3407	A0A0K2GG17	Oxidoreductase domain protein	46.094	426	-1.62	-3.07375	9.67e-07	2.93e-05	yes	no	0	2	2	4	18	18	19	5270000	5874300	7729200	46050000	48447000	39750000
NITMOv2_1358	A0A0K2G9Y7	Conserved exported protein	38.692	345	-0.431	-1.34817	0.00394	0.0082	no	no	0	0	0	0	1	2	3	5256300	5016200	4672400	9518400	8286300	8165100
NITMOv2_4803	A0A0K2GJQ5	Uncharacterized protein	31.517	285	0.132	1.09581	0.171	0.208	no	no	0	2	3	1	2	1	1	5255100	4394400	6073800	8307300	6481200	6654300
holB	A0A0K2GFV6	DNA polymerase III subunit delta	39.64	364	-0.667	-1.58777	0.000118	0.000625	no	no	0	4	5	5	7	7	5	5239000	6697900	5004900	12449000	13205000	10449000
NITMOv2_0362	A0A0K2G763	Uncharacterized protein	37.552	333	-3.68	-12.8171	0.000169	0.000781	yes	no	0	2	2	2	24	23	21	5236900	3180100	5743700	118200000	113370000	98715000
tdh	A0A0K2GJ09	Threonine 3-dehydrogenase, NAD(P)-binding	36.428	344	-0.058	-1.04102	0.729	0.761	no	no	0	5	5	6	2	3	3	5220800	6866500	7046100	10166000	6825100	6308600
NITMOv2_0242	A0A0K2G6T0	Putative RNA-metabolising metallo-beta-lactamase	51.35	465	-1.16	-2.23457	1.82e-06	4.01e-05	yes	no	0	3	2	2	7	9	6	5152300	4984300	5367800	20880000	19880000	15947000
NITMOv2_3261	A0A0K2GFC7	Uncharacterized protein	59.889	551	-0.35	-1.27456	0.0174	0.0283	no	no	0	5	4	5	7	4	3	5150600	4940300	5904000	10900000	7758000	5200200
NITMOv2_0805	A0A0K2G8H4	Uncharacterized protein	56.569	498	-1.51	-2.8481	6.16e-05	0.000406	yes	no	0	1	3	1	13	13	7	5108700	5473100	3934000	19199000	17758000	11906000
NITMOv2_2691	A0A0K2GER0	Uncharacterized protein	11.459	105	-0.521	-1.43495	0.3	0.342	no	no	0	0	2	3	2	2	2	5100800	9204700	12942000	8585300	5716300	5729100
NITMOv2_1729	A0A0K2GBA0	Elp3 domain-containing protein	74.381	650	-0.835	-1.78386	0.000581	0.00191	no	no	0	3	3	4	6	11	10	5084100	6731800	7184100	19834000	18049000	15475000
dnaE	A0A0K2GC83	DNA polymerase III subunit alpha	127.2	1153	-2.05	-4.14106	1.59e-07	1.13e-05	yes	no	0	5	5	7	37	43	33	5070200	6150200	6462800	49699000	46082000	38374000
NITMOv2_3202	A0A0K2GF71	PBPb domain-containing protein	40.451	362	-0.69	-1.61328	0.0485	0.0684	no	no	0	4	3	3	4	2	3	5010100	4626800	9233500	7448800	5665400	5619400
hisI	A0A0K2G8U1	Histidine biosynthesis bifunctional protein HisIE	25.566	230	-0.815	-1.7593	0.00636	0.0122	no	no	0	3	2	3	2	2	2	4992400	4646800	6324800	13599000	11849000	9864300
NITMOv2_1243	A0A0K2G9M4	Putative Type IV pilus biogenesis protein PilN	20.958	183	-1.8	-3.4822	0.00217	0.00513	yes	yes	2	0	0	0	0	2	0	4944800	2533100	3154200	27826000	31391000	22381000
NITMOv2_0107	A0A0K2G7G9	Cytochrome_P460 domain-containing protein	22.365	204	0.0218	1.01523	0.827	0.848	no	yes	1	2	0	1	1	1	0	4938900	5661100	5580800	4998900	9675000	10325000
NITMOv2_1330	A0A0K2G9Y1	Putative site-specific recombinase transmembrane protein	78.408	714	-0.341	-1.26663	0.0123	0.0213	no	no	0	3	2	2	5	5	3	4900400	4993600	5461200	12179000	10521000	7463100
nuoL.1	A0A0K2G7Z1	NADH-quinone oxidoreductase, membrane subunit L	67.807	630	-0.68	-1.60214	0.00678	0.0128	no	yes	1	1	1	1	2	2	2	4895500	4126200	3397600	5641500	9362600	9492700
rsmB	A0A0K2G746	16S rRNA m5C967 methyltransferase	51.246	466	0.193	1.14314	0.12	0.151	no	no	0	3	5	4	2	2	3	4881000	6580700	6214700	6396700	5620100	4468100
NITMOv2_0781	A0A0K2G9D2	HEPN_Apea domain-containing protein	53.678	470	-0.776	-1.71238	0.000372	0.00135	no	no	0	7	8	6	9	10	11	4858700	5239900	6251600	16365000	14231000	11073000
NITMOv2_3388	A0A0K2GFN9	N-acetyltransferase domain-containing protein	38.42	346	-2.87	-7.31065	2.64e-05	0.000226	yes	yes	3	1	0	0	1	1	1	4839200	5418900	4661500	11835000	10335000	8167700
NITMOv2_2614	A0A0K2GEK0	Putative Heavy metal efflux system, outer membrane lipoprotein	46.609	425	-2.14	-4.40762	1.16e-06	3.12e-05	yes	no	0	4	4	5	15	15	14	4836600	5225300	4695200	44710000	45005000	37539000
NITMOv2_1486	A0A0K2GAE7	Putative Histidine kinase	51.537	471	1.83	3.55537	0.00107	0.00295	yes	yes	2	3	4	3	0	0	0	4773900	9129900	7762400	0	1279500	0
NITMOv2_4301	A0A0K2GI83	Thioredoxin domain-containing protein	23.858	214	-1.37	-2.58471	0.000932	0.00269	yes	no	0	1	2	1	4	4	5	4745300	5900500	5418100	27904000	33897000	28791000
NITMOv2_4207	A0A0K2GIY2	TPR_REGION domain-containing protein	66.263	588	-1.28	-2.42839	0.0164	0.027	yes	yes	3	0	1	0	3	1	1	4740700	5108500	1415000	4549100	3211500	2739400
NITMOv2_4542	A0A0K2GJ11	Uncharacterized protein	22.933	196	-1.91	-3.75809	1.33e-05	0.000142	yes	no	0	1	0	1	6	8	5	4720100	5292000	6335000	25761000	30284000	22765000
NITMOv2_4556	A0A0K2GJ21	DUF4105 domain-containing protein	76.262	671	-0.586	-1.50108	0.0255	0.0392	no	no	0	1	2	2	3	2	1	4707000	4292700	4638400	5565000	5151000	3988700
NITMOv2_1252	A0A0K2G9R2	Uncharacterized protein	15.607	145	-0.0916	-1.06555	0.655	0.693	no	yes	2	2	2	1	2	0	1	4698400	5025000	5181700	6315900	1466900	955230
NITMOv2_1889	A0A0K2GBR2	Site-specific DNA-methyltransferase (adenine-specific)	56.558	501	-1.29	-2.44528	3.54e-06	6.2e-05	yes	no	0	4	6	5	12	10	9	4545900	5347100	5445300	15703000	20388000	15982000
NITMOv2_1865	A0A0K2GBF4	Histidine kinase domain-containing protein	86.443	779	0.126	1.09126	0.348	0.39	no	no	0	2	4	8	7	7	7	4489700	5903400	5136500	5519600	5762600	3905600
NITMOv2_1728	A0A0K2GB23	B12-binding domain-containing protein	73.245	632	-0.346	-1.27103	0.00911	0.0164	no	no	0	0	0	0	0	3	3	4486400	6007400	5687500	13276000	13278000	9031200
NITMOv2_4178	A0A0K2GHW5	Asparagine synthetase domain-containing protein	29.732	269	-1.27	-2.41162	4.81e-06	7.3e-05	yes	no	0	1	3	3	6	7	7	4479900	4814100	4570700	24487000	28061000	21979000
NITMOv2_4068	A0A0K2GIM2	VWFA domain-containing protein	109.79	1006	-0.693	-1.61664	9.68e-05	0.000545	no	no	0	5	3	3	4	5	6	4466900	5315100	4778600	9444500	9157600	7323200
phoU	A0A0K2GJG8	Phosphate-specific transport system accessory protein PhoU	26.379	230	0.0318	1.02229	0.954	0.959	no	yes	4	0	2	2	0	0	0	4432500	4829600	4457500	5918800	4679100	2867300
NITMOv2_3749	A0A0K2GGQ3	Putative Sensor histidine kinase	51.162	464	0.322	1.25006	0.262	0.304	no	no	0	1	3	3	0	0	0	4418800	6211400	8229400	3045200	2752100	2356000
NITMOv2_3658	A0A0K2GGG6	fn3_3 domain-containing protein	34.49	312	-3.01	-8.05564	1.61e-07	1.13e-05	yes	no	0	0	1	0	15	16	15	4416400	6817800	7154100	105240000	106800000	84000000
cobD.2	A0A0K2GBL2	Cobalamin biosynthesis protein CobD	33.87	318	0.233	1.17528	0.0183	0.0295	no	no	0	2	3	3	1	1	3	4374200	4402300	4914700	4902700	4854200	43214000
NITMOv2_1467	A0A0K2GAI9	Putative Peptidase M22	28.069	261	-2.93	-7.6211	0.000953	0.00272	yes	no	0	2	3	3	8	8	5	4321400	4890000	10454000	24145000	17926000	18054000
NITMOv2_1334	A0A0K2GAZ2	Uncharacterized protein	35.775	333	-0.104	-1.07475	0.421	0.464	no	no	0	1	2	1	2	1	2	4310800	5053200	3976200	7046100	5953700	5364200
NITMOv2_2460	A0A0K2GD50	Putative 4-phosphopantetheinyl transferase HetI	28.956	262	-1.02	-2.02792	0.0653	0.0885	no	no	0	2	4	3	1	3	2	4309400	4749900	6089800	7981700	7975100	5454500
NITMOv2_2552	A0A0K2GDD9	Uncharacterized protein	73.104	665	2.27	4.82323	0.000277	0.0011	yes	yes	3	2	1	2	1	1	2	4263600	4859600	4691600	4800500	5771000	4199600
NITMOv2_2557	A0A0K2GDE2	Uncharacterized protein	107.06	972	-0.483	-1.39765	0.00117	0.00316	no	no	0	7	5	8	8	10	6	4255900	4160800	4697900	6946300	7405800	4407600
cysD	A0A0K2G762	ATP-sulfurylase small subunit	30.742	265	-3.6	-12.1257	2.35e-07	1.33e-05	yes	no	0	0	0	1	16	18	20	4247000	5516600	5258900	91220000	72925000	74001000
NITMOv2_3492	A0A0K2GGA1	Asparagine synthetase	67.657	606	-1.98	-3.94493	2.9e-05	0.000241	yes	no	0	1	1	1	10	11	9	4236000	3966600	4993600	24614000	20492000	19164000
NITMOv2_0499	A0A0K2G7N6	Radical SAM superfamily protein	61.779	542	-1.19	-2.28153	1.11e-05	0.000128	yes	no	0	1	2	2	10	6	3	4218500	6060600	5088600	28796000	31465000	12863000
NITMOv2_4365	A0A0K2GIH4	Uncharacterized protein	12.994	112	-0.117	-1.08448	0.792	0.819	no	yes	2	1	1	2	0	2	0	4213100	5627000	5326500	6522100	8367300	7010900
[truncated: 247 more rows]
